# Supplementary material for: {9-Hexyl-2-[2-phenyl-6-(pyridin-2-yl)pyridin-4-yl]-9H-carbazole}di­iodido­zinc
Source: Acta Crystallogr Sect E Struct Rep Online. 2013 Sep 21;69(Pt 10):m553. doi: 10.1107/S1600536813025464 (PMC3790359; doi:10.1107/S1600536813025464)
Supplement: Supplementary file 1 [file e-69-0m553-sup1.cif]

##############################################################################
#                                                                            #
# This CIF contains the data in a paper accepted for publication in          #
# Acta Crystallographica Section E. It conforms to the requirements of       #
# Notes for Authors for Acta Crystallographica Section E, and has been       #
# peer reviewed under the auspices of the IUCr Commission on Journals.       #
#                                                                            #
# Full details of the Crystallographic Information File format               #
# are given in the paper "The Crystallographic Information File (CIF):       #
# a New Standard Archive File for Crystallography" by S. R. Hall, F. H.      #
# Allen and I. D. Brown [Acta Cryst. (1991), A47, 655-685].                  #
#                                                                            #
# The current version of the core CIF dictionary is obtainable from          #
# ftp://ftp.iucr.org/pub/cif_core.dic.                                       #
#                                                                            #
# Software is freely available for graphical display of the structure(s)     #
# in this CIF. For information consult the CIF software page                 #
# http://www.iucr.org/resources/cif/software.                                #
#                                                                            #
# This file may be used for bona fide research purposes within the           #
# scientific community so long as proper attribution is given to the journal # 
# article from which it was obtained.                                        #
#                                                                            #
##############################################################################
data_I
_database_code_depnum_ccdc_archive 'CCDC 960928'
_audit_creation_method     SHELXL-97
_chemical_name_systematic
;\
{9-Hexyl-2-[2-phenyl-6-(pyridin-2-yl)pyridin-4-yl]-9<i>H</i>-carbazole}\
diiodidozinc
;
_chemical_name_common     ?
_chemical_formula_moiety     'C34 H31 I2 N3 Zn'
_chemical_formula_sum     'C34 H31 I2 N3 Zn'
_chemical_formula_iupac     '[Zn I2 (C34 H31 N3)]'
_chemical_formula_weight     800.79
_chemical_melting_point     ?
_symmetry_cell_setting     monoclinic
_symmetry_space_group_name_H-M     'P 21/n  '
_symmetry_space_group_name_hall     '-P 2yn'
loop_
    _symmetry_equiv_pos_as_xyz
    'x, y, z'
    '-x+1/2, y+1/2, -z+1/2'
    '-x, -y, -z'
    'x-1/2, -y-1/2, z-1/2'
_cell_length_a     15.3870(14)
_cell_length_b     9.8771(9)
_cell_length_c     21.3246(19)
_cell_angle_alpha     90.00
_cell_angle_beta     99.3060(10)
_cell_angle_gamma     90.00
_cell_volume     3198.2(5)
_cell_formula_units_Z     4
_cell_measurement_reflns_used     9968
_cell_measurement_theta_min     2.278
_cell_measurement_theta_max     26.029
_cell_measurement_temperature     296(2)
_exptl_crystal_description     block
_exptl_crystal_colour     yellow
_exptl_crystal_size_max     0.22
_exptl_crystal_size_mid     0.22
_exptl_crystal_size_min     0.21
_exptl_crystal_density_diffrn     1.663
_exptl_crystal_density_meas     ?
_exptl_crystal_density_method     'not measured'
_exptl_crystal_F_000     1568
_exptl_absorpt_coefficient_mu     2.725
_exptl_absorpt_correction_type     multi-scan
_exptl_absorpt_process_details     '(SADABS; Sheldrick, 2002)'
_exptl_absorpt_correction_T_min     0.5855
_exptl_absorpt_correction_T_max     0.5984
_exptl_special_details     ?
_diffrn_ambient_temperature     296(2)
_diffrn_radiation_type     MoK\a
_diffrn_radiation_wavelength     0.71073
_diffrn_radiation_source     'fine-focus sealed tube'
_diffrn_radiation_monochromator     graphite
_diffrn_measurement_device_type     'Bruker SMART CCD area-detector'
_diffrn_measurement_method     'phi and omega scans'
_diffrn_detector_area_resol_mean     ?
_diffrn_reflns_number     23438
_diffrn_reflns_av_R_equivalents     0.0217
_diffrn_reflns_av_sigmaI/netI     0.0186
_diffrn_reflns_theta_min     1.52
_diffrn_reflns_theta_max     26.03
_diffrn_reflns_theta_full     26.03
_diffrn_measured_fraction_theta_max     0.988
_diffrn_measured_fraction_theta_full     0.988
_diffrn_reflns_limit_h_min     -18
_diffrn_reflns_limit_h_max     18
_diffrn_reflns_limit_k_min     -12
_diffrn_reflns_limit_k_max     11
_diffrn_reflns_limit_l_min     -23
_diffrn_reflns_limit_l_max     26
_diffrn_standards_number     ?
_diffrn_standards_interval_count     ?
_diffrn_standards_interval_time     ?
_diffrn_standards_decay_%     ?
_refine_special_details
;
Refinement of <i>F</i>^2^ against ALL reflections. The weighted <i>R</i>-factor
<i>wR</i> and goodness of fit <i>S</i> are based on <i>F</i>^2^, conventional
<i>R</i>-factors <i>R</i> are based on <i>F</i>, with <i>F</i> set to zero for
negative <i>F</i>^2^. The threshold expression of <i>F</i>^2^ >
\s(<i>F</i>^2^) is used only for calculating <i>R</i>-factors(gt) <i>etc</i>.
and is not relevant to the choice of reflections for refinement.
<i>R</i>-factors based on <i>F</i>^2^ are statistically about twice as large
as those based on <i>F</i>, and <i>R</i>- factors based on ALL data will be
even larger.
;
_reflns_number_total     6226
_reflns_number_gt     5325
_reflns_threshold_expression     >2sigma(I)
_refine_ls_structure_factor_coef     Fsqd
_refine_ls_matrix_type     full
_refine_ls_R_factor_all     0.0463
_refine_ls_R_factor_gt     0.0392
_refine_ls_wR_factor_gt     0.1151
_refine_ls_wR_factor_ref     0.1217
_refine_ls_goodness_of_fit_ref     1.037
_refine_ls_restrained_S_all     1.037
_refine_ls_number_reflns     6226
_refine_ls_number_parameters     362
_refine_ls_number_restraints     0
_refine_ls_hydrogen_treatment     constr
_refine_ls_weighting_scheme     calc
_refine_ls_weighting_details
         'calc w=1/[\s^2^(Fo^2^)+(0.0673P)^2^+4.6302P] where P=(Fo^2^+2Fc^2^)/3'
_atom_sites_solution_hydrogens     geom
_atom_sites_solution_primary     direct
_atom_sites_solution_secondary     difmap
_refine_ls_shift/su_max     0.020
_refine_ls_shift/su_mean     0.002
_refine_diff_density_max     1.095
_refine_diff_density_min     -0.915
_refine_ls_extinction_method     none
_refine_ls_extinction_coef     ?
loop_
    _atom_type_symbol
    _atom_type_description
    _atom_type_scat_dispersion_real
    _atom_type_scat_dispersion_imag
    _atom_type_scat_source
    'C' 'C' 0.0033 0.0016
                         'International Tables Vol C Tables 4.2.6.8 and 6.1.1.4'
    'H' 'H' 0.0000 0.0000
                         'International Tables Vol C Tables 4.2.6.8 and 6.1.1.4'
    'N' 'N' 0.0061 0.0033
                         'International Tables Vol C Tables 4.2.6.8 and 6.1.1.4'
    'I' 'I' -0.4742 1.8119
                         'International Tables Vol C Tables 4.2.6.8 and 6.1.1.4'
    'Zn' 'Zn' 0.2839 1.4301
                         'International Tables Vol C Tables 4.2.6.8 and 6.1.1.4'
_computing_data_collection     'SMART (Bruker, 2002)'
_computing_cell_refinement     'SAINT (Bruker, 2002)'
_computing_data_reduction     'SAINT (Bruker, 2002)'
_computing_structure_solution     'SHELXS97 (Sheldrick, 2008)'
_computing_structure_refinement     'SHELXL97 (Sheldrick, 2008)'
_computing_molecular_graphics     'SHELXTL (Sheldrick, 2008)'
_computing_publication_material     'SHELXTL (Sheldrick, 2008)'
loop_
    _atom_site_type_symbol
    _atom_site_label
    _atom_site_fract_x
    _atom_site_fract_y
    _atom_site_fract_z
    _atom_site_U_iso_or_equiv
    _atom_site_adp_type
    _atom_site_calc_flag
    _atom_site_refinement_flags
    _atom_site_occupancy
    _atom_site_symmetry_multiplicity
    _atom_site_disorder_assembly
    _atom_site_disorder_group
    C C1 0.0246(3) 0.1788(4) -0.0159(2) 0.0519(9) Uani d . 1 1 . .
    H H1 0.0503 0.1253 -0.0437 0.062 Uiso calc R 1 1 . .
    C C2 -0.0605(3) 0.1523(5) -0.0083(2) 0.0586(11) Uani d . 1 1 . .
    H H2 -0.0923 0.0833 -0.0312 0.070 Uiso calc R 1 1 . .
    C C3 -0.0979(3) 0.2296(5) 0.0339(2) 0.0625(11) Uani d . 1 1 . .
    H H3 -0.1553 0.2129 0.0403 0.075 Uiso calc R 1 1 . .
    C C4 -0.0492(3) 0.3323(5) 0.0668(2) 0.0576(10) Uani d . 1 1 . .
    H H4 -0.0731 0.3843 0.0961 0.069 Uiso calc R 1 1 . .
    C C5 0.0354(2) 0.3570(4) 0.05571(18) 0.0438(8) Uani d . 1 1 . .
    C C6 0.0905(2) 0.4704(4) 0.08513(17) 0.0415(8) Uani d . 1 1 . .
    C C7 0.0553(3) 0.5746(4) 0.11583(19) 0.0448(8) Uani d . 1 1 . .
    H H7 -0.0041 0.5726 0.1196 0.054 Uiso calc R 1 1 . .
    C C8 0.1077(3) 0.6834(4) 0.14154(18) 0.0462(8) Uani d . 1 1 . .
    C C9 0.1963(3) 0.6783(4) 0.13391(19) 0.0467(8) Uani d . 1 1 . .
    H H9 0.2342 0.7473 0.1506 0.056 Uiso calc R 1 1 . .
    C C10 0.2285(3) 0.5719(4) 0.10179(18) 0.0451(8) Uani d . 1 1 . .
    C C11 0.3224(3) 0.5669(5) 0.0938(2) 0.0541(10) Uani d . 1 1 . .
    C C12 0.3621(4) 0.6800(6) 0.0716(3) 0.0770(15) Uani d . 1 1 . .
    H H12 0.3304 0.7598 0.0628 0.092 Uiso calc R 1 1 . .
    C C13 0.4498(4) 0.6728(9) 0.0627(4) 0.101(2) Uani d . 1 1 . .
    H H13 0.4766 0.7482 0.0481 0.121 Uiso calc R 1 1 . .
    C C14 0.4964(4) 0.5559(10) 0.0754(4) 0.106(2) Uani d . 1 1 . .
    H H14 0.5541 0.5510 0.0679 0.127 Uiso calc R 1 1 . .
    C C15 0.4591(4) 0.4466(9) 0.0991(4) 0.099(2) Uani d . 1 1 . .
    H H15 0.4922 0.3684 0.1089 0.118 Uiso calc R 1 1 . .
    C C16 0.3711(3) 0.4505(6) 0.1089(3) 0.0740(14) Uani d . 1 1 . .
    H H16 0.3460 0.3756 0.1254 0.089 Uiso calc R 1 1 . .
    C C17 0.0706(3) 0.7983(4) 0.17284(19) 0.0484(9) Uani d . 1 1 . .
    C C18 -0.0098(3) 0.7825(5) 0.1959(2) 0.0605(11) Uani d . 1 1 . .
    H H18 -0.0373 0.6984 0.1927 0.073 Uiso calc R 1 1 . .
    C C19 -0.0487(3) 0.8889(5) 0.2231(3) 0.0673(13) Uani d . 1 1 . .
    H H19 -0.1017 0.8770 0.2380 0.081 Uiso calc R 1 1 . .
    C C20 -0.0068(3) 1.0139(5) 0.2275(2) 0.0570(10) Uani d . 1 1 . .
    C C21 0.0745(3) 1.0319(4) 0.20552(18) 0.0493(9) Uani d . 1 1 . .
    C C22 0.1119(3) 0.9250(4) 0.17774(19) 0.0480(9) Uani d . 1 1 . .
    H H22 0.1645 0.9371 0.1623 0.058 Uiso calc R 1 1 . .
    C C23 0.1006(3) 1.1708(4) 0.21957(19) 0.0524(10) Uani d . 1 1 . .
    C C24 0.1738(3) 1.2478(5) 0.2116(2) 0.0574(10) Uani d . 1 1 . .
    H H24 0.2179 1.2109 0.1918 0.069 Uiso calc R 1 1 . .
    C C25 0.1801(4) 1.3793(5) 0.2336(2) 0.0652(12) Uani d . 1 1 . .
    H H25 0.2290 1.4312 0.2287 0.078 Uiso calc R 1 1 . .
    C C26 0.1142(4) 1.4352(5) 0.2630(2) 0.0734(14) Uani d . 1 1 . .
    H H26 0.1205 1.5239 0.2777 0.088 Uiso calc R 1 1 . .
    C C27 0.0402(4) 1.3642(5) 0.2710(2) 0.0717(14) Uani d . 1 1 . .
    H H27 -0.0040 1.4033 0.2900 0.086 Uiso calc R 1 1 . .
    C C28 0.0344(3) 1.2295(5) 0.2492(2) 0.0592(11) Uani d . 1 1 . .
    C C29 -0.1112(5) 1.1590(8) 0.2789(4) 0.103(2) Uani d . 1 1 . .
    H H29A -0.0959 1.2105 0.3178 0.123 Uiso calc R 1 1 . .
    H H29B -0.1342 1.0724 0.2902 0.123 Uiso calc R 1 1 . .
    C C30 -0.1837(7) 1.2325(11) 0.2369(5) 0.139(3) Uani d . 1 1 . .
    H H30A -0.2280 1.2610 0.2617 0.167 Uiso calc R 1 1 . .
    H H30B -0.1600 1.3127 0.2195 0.167 Uiso calc R 1 1 . .
    C C31 -0.2230(9) 1.1466(14) 0.1863(7) 0.170(4) Uani d . 1 1 . .
    H H31A -0.2207 1.0541 0.2017 0.204 Uiso calc R 1 1 . .
    H H31B -0.1877 1.1509 0.1526 0.204 Uiso calc R 1 1 . .
    C C32 -0.3178(10) 1.1793(16) 0.1580(8) 0.192(5) Uani d . 1 1 . .
    H H32A -0.3558 1.1698 0.1899 0.231 Uiso calc R 1 1 . .
    H H32B -0.3225 1.2713 0.1419 0.231 Uiso calc R 1 1 . .
    C C33 -0.3423(11) 1.0840(17) 0.1072(8) 0.202(6) Uani d . 1 1 . .
    H H33A -0.3278 1.1241 0.0687 0.243 Uiso calc R 1 1 . .
    H H33B -0.3053 1.0046 0.1164 0.243 Uiso calc R 1 1 . .
    C C34 -0.4308(11) 1.0396(17) 0.0940(8) 0.216(6) Uani d . 1 1 . .
    H H34A -0.4374 0.9586 0.1177 0.324 Uiso calc R 1 1 . .
    H H34B -0.4465 1.0213 0.0494 0.324 Uiso calc R 1 1 . .
    H H34C -0.4687 1.1088 0.1061 0.324 Uiso calc R 1 1 . .
    I I1 0.23267(2) 0.40572(4) -0.090212(16) 0.07186(13) Uani d . 1 1 . .
    I I2 0.27913(2) 0.09387(3) 0.057852(19) 0.07051(13) Uani d . 1 1 . .
    N N1 0.1767(2) 0.4681(3) 0.07773(14) 0.0428(7) Uani d . 1 1 . .
    N N2 0.0721(2) 0.2792(3) 0.01525(15) 0.0450(7) Uani d . 1 1 . .
    N N3 -0.0309(3) 1.1340(4) 0.2530(2) 0.0645(10) Uani d . 1 1 . .
    Zn Zn1 0.20504(3) 0.31593(5) 0.01641(2) 0.04805(14) Uani d . 1 1 . .
loop_
    _atom_site_aniso_label
    _atom_site_aniso_U_11
    _atom_site_aniso_U_22
    _atom_site_aniso_U_33
    _atom_site_aniso_U_12
    _atom_site_aniso_U_13
    _atom_site_aniso_U_23
    C1 0.058(2) 0.043(2) 0.053(2) -0.0009(17) 0.0039(18) -0.0010(17)
    C2 0.059(3) 0.049(2) 0.065(3) -0.0094(19) 0.000(2) 0.002(2)
    C3 0.051(2) 0.062(3) 0.075(3) -0.013(2) 0.011(2) 0.001(2)
    C4 0.050(2) 0.059(3) 0.066(3) -0.0048(19) 0.015(2) -0.005(2)
    C5 0.0423(19) 0.0442(19) 0.045(2) 0.0018(15) 0.0064(15) 0.0023(16)
    C6 0.0397(18) 0.0434(19) 0.0417(19) 0.0004(15) 0.0069(14) 0.0030(15)
    C7 0.0416(19) 0.047(2) 0.046(2) 0.0027(15) 0.0089(16) 0.0004(16)
    C8 0.048(2) 0.047(2) 0.043(2) 0.0010(16) 0.0088(16) -0.0027(16)
    C9 0.045(2) 0.047(2) 0.048(2) -0.0013(16) 0.0063(16) -0.0034(17)
    C10 0.045(2) 0.046(2) 0.043(2) -0.0007(16) 0.0039(16) -0.0042(16)
    C11 0.042(2) 0.064(3) 0.055(2) -0.0022(18) 0.0069(18) -0.017(2)
    C12 0.061(3) 0.088(4) 0.085(4) -0.018(3) 0.020(3) -0.013(3)
    C13 0.072(4) 0.126(6) 0.110(5) -0.035(4) 0.027(4) -0.014(4)
    C14 0.055(3) 0.147(7) 0.116(6) -0.007(4) 0.020(3) -0.033(5)
    C15 0.056(3) 0.120(5) 0.115(5) 0.020(4) -0.001(3) -0.031(4)
    C16 0.049(2) 0.084(3) 0.086(4) 0.012(2) 0.001(2) -0.017(3)
    C17 0.051(2) 0.049(2) 0.046(2) 0.0049(17) 0.0113(17) -0.0038(17)
    C18 0.062(3) 0.055(2) 0.069(3) -0.005(2) 0.024(2) -0.009(2)
    C19 0.062(3) 0.067(3) 0.080(3) -0.002(2) 0.032(2) -0.012(2)
    C20 0.060(2) 0.057(3) 0.057(2) 0.007(2) 0.018(2) -0.0084(19)
    C21 0.054(2) 0.051(2) 0.042(2) 0.0046(18) 0.0069(17) -0.0038(17)
    C22 0.048(2) 0.052(2) 0.045(2) 0.0027(17) 0.0100(16) -0.0041(17)
    C23 0.066(3) 0.051(2) 0.0385(19) 0.0046(19) 0.0030(18) -0.0030(17)
    C24 0.069(3) 0.055(2) 0.046(2) 0.000(2) 0.0002(19) 0.0023(19)
    C25 0.083(3) 0.055(3) 0.051(2) -0.006(2) -0.006(2) 0.003(2)
    C26 0.103(4) 0.053(3) 0.059(3) 0.004(3) -0.002(3) -0.005(2)
    C27 0.096(4) 0.060(3) 0.060(3) 0.013(3) 0.014(3) -0.010(2)
    C28 0.077(3) 0.051(2) 0.049(2) 0.009(2) 0.010(2) -0.0063(19)
    C29 0.104(5) 0.102(5) 0.112(5) 0.018(4) 0.047(4) -0.009(4)
    C30 0.138(8) 0.139(8) 0.144(8) 0.020(6) 0.031(6) -0.003(7)
    C31 0.170(11) 0.174(11) 0.163(11) 0.014(9) 0.020(9) -0.011(9)
    C32 0.185(13) 0.199(14) 0.188(13) 0.008(11) 0.017(11) -0.014(12)
    C33 0.195(16) 0.211(16) 0.197(15) 0.000(12) 0.019(13) -0.021(12)
    C34 0.212(16) 0.219(15) 0.215(16) -0.020(14) 0.031(13) -0.012(13)
    I1 0.0582(2) 0.0995(3) 0.0634(2) 0.00331(16) 0.02620(15) 0.00944(16)
    I2 0.0692(2) 0.0546(2) 0.0881(3) 0.01550(14) 0.01370(17) 0.00181(15)
    N1 0.0402(15) 0.0457(17) 0.0419(16) 0.0035(13) 0.0048(12) -0.0004(13)
    N2 0.0466(17) 0.0403(16) 0.0478(17) 0.0002(13) 0.0066(14) -0.0011(13)
    N3 0.073(2) 0.058(2) 0.067(2) 0.010(2) 0.026(2) -0.0115(19)
    Zn1 0.0455(3) 0.0479(3) 0.0521(3) 0.00290(19) 0.01186(19) -0.0046(2)
_geom_special_details
;
All e.s.d.'s (except the e.s.d. in the dihedral angle between two l.s. planes)
are estimated using the full covariance matrix. The cell e.s.d.'s are taken
into account individually in the estimation of e.s.d.'s in distances, angles
and torsion angles; correlations between e.s.d.'s in cell parameters are only
used when they are defined by crystal symmetry. An approximate (isotropic)
treatment of cell e.s.d.'s is used for estimating e.s.d.'s involving l.s.
planes.
;
loop_
    _geom_bond_atom_site_label_1
    _geom_bond_atom_site_label_2
    _geom_bond_site_symmetry_2
    _geom_bond_distance
    _geom_bond_publ_flag
    C1 N2 . 1.342(5) ?
    C1 C2 . 1.370(6) ?
    C1 H1 . 0.9300 ?
    C2 C3 . 1.376(7) ?
    C2 H2 . 0.9300 ?
    C3 C4 . 1.383(6) ?
    C3 H3 . 0.9300 ?
    C4 C5 . 1.382(6) ?
    C4 H4 . 0.9300 ?
    C5 N2 . 1.346(5) ?
    C5 C6 . 1.481(5) ?
    C6 N1 . 1.362(5) ?
    C6 C7 . 1.376(5) ?
    C7 C8 . 1.402(6) ?
    C7 H7 . 0.9300 ?
    C8 C9 . 1.400(6) ?
    C8 C17 . 1.477(5) ?
    C9 C10 . 1.389(5) ?
    C9 H9 . 0.9300 ?
    C10 N1 . 1.348(5) ?
    C10 C11 . 1.482(6) ?
    C11 C16 . 1.382(7) ?
    C11 C12 . 1.393(7) ?
    C12 C13 . 1.394(8) ?
    C12 H12 . 0.9300 ?
    C13 C14 . 1.363(11) ?
    C13 H13 . 0.9300 ?
    C14 C15 . 1.357(11) ?
    C14 H14 . 0.9300 ?
    C15 C16 . 1.404(8) ?
    C15 H15 . 0.9300 ?
    C16 H16 . 0.9300 ?
    C17 C22 . 1.399(6) ?
    C17 C18 . 1.411(6) ?
    C18 C19 . 1.382(6) ?
    C18 H18 . 0.9300 ?
    C19 C20 . 1.389(7) ?
    C19 H19 . 0.9300 ?
    C20 N3 . 1.380(6) ?
    C20 C21 . 1.416(6) ?
    C21 C22 . 1.382(6) ?
    C21 C23 . 1.447(6) ?
    C22 H22 . 0.9300 ?
    C23 C24 . 1.392(7) ?
    C23 C28 . 1.407(6) ?
    C24 C25 . 1.379(7) ?
    C24 H24 . 0.9300 ?
    C25 C26 . 1.390(8) ?
    C25 H25 . 0.9300 ?
    C26 C27 . 1.371(8) ?
    C26 H26 . 0.9300 ?
    C27 C28 . 1.408(7) ?
    C27 H27 . 0.9300 ?
    C28 N3 . 1.390(7) ?
    C29 N3 . 1.454(7) ?
    C29 C30 . 1.499(12) ?
    C29 H29A . 0.9700 ?
    C29 H29B . 0.9700 ?
    C30 C31 . 1.429(14) ?
    C30 H30A . 0.9700 ?
    C30 H30B . 0.9700 ?
    C31 C32 . 1.520(16) ?
    C31 H31A . 0.9700 ?
    C31 H31B . 0.9700 ?
    C32 C33 . 1.439(17) ?
    C32 H32A . 0.9700 ?
    C32 H32B . 0.9700 ?
    C33 C34 . 1.416(17) ?
    C33 H33A . 0.9700 ?
    C33 H33B . 0.9700 ?
    C34 H34A . 0.9600 ?
    C34 H34B . 0.9600 ?
    C34 H34C . 0.9600 ?
    I1 Zn1 . 2.5396(6) ?
    I2 Zn1 . 2.5623(6) ?
    N1 Zn1 . 2.084(3) ?
    N2 Zn1 . 2.074(3) ?
loop_
    _geom_angle_atom_site_label_1
    _geom_angle_atom_site_label_2
    _geom_angle_atom_site_label_3
    _geom_angle_site_symmetry_1
    _geom_angle_site_symmetry_3
    _geom_angle
    _geom_angle_publ_flag
    N2 C1 C2 . . 122.5(4) ?
    N2 C1 H1 . . 118.7 ?
    C2 C1 H1 . . 118.7 ?
    C1 C2 C3 . . 118.7(4) ?
    C1 C2 H2 . . 120.7 ?
    C3 C2 H2 . . 120.7 ?
    C2 C3 C4 . . 119.3(4) ?
    C2 C3 H3 . . 120.4 ?
    C4 C3 H3 . . 120.4 ?
    C5 C4 C3 . . 119.5(4) ?
    C5 C4 H4 . . 120.3 ?
    C3 C4 H4 . . 120.3 ?
    N2 C5 C4 . . 120.8(4) ?
    N2 C5 C6 . . 115.7(3) ?
    C4 C5 C6 . . 123.5(4) ?
    N1 C6 C7 . . 122.2(3) ?
    N1 C6 C5 . . 116.1(3) ?
    C7 C6 C5 . . 121.6(3) ?
    C6 C7 C8 . . 120.9(4) ?
    C6 C7 H7 . . 119.5 ?
    C8 C7 H7 . . 119.5 ?
    C9 C8 C7 . . 115.9(4) ?
    C9 C8 C17 . . 122.4(4) ?
    C7 C8 C17 . . 121.7(4) ?
    C10 C9 C8 . . 121.1(4) ?
    C10 C9 H9 . . 119.4 ?
    C8 C9 H9 . . 119.4 ?
    N1 C10 C9 . . 121.8(4) ?
    N1 C10 C11 . . 117.2(3) ?
    C9 C10 C11 . . 121.0(4) ?
    C16 C11 C12 . . 119.7(5) ?
    C16 C11 C10 . . 120.2(4) ?
    C12 C11 C10 . . 120.1(4) ?
    C11 C12 C13 . . 119.5(6) ?
    C11 C12 H12 . . 120.2 ?
    C13 C12 H12 . . 120.2 ?
    C14 C13 C12 . . 120.4(7) ?
    C14 C13 H13 . . 119.8 ?
    C12 C13 H13 . . 119.8 ?
    C15 C14 C13 . . 120.5(6) ?
    C15 C14 H14 . . 119.8 ?
    C13 C14 H14 . . 119.8 ?
    C14 C15 C16 . . 120.6(7) ?
    C14 C15 H15 . . 119.7 ?
    C16 C15 H15 . . 119.7 ?
    C11 C16 C15 . . 119.2(6) ?
    C11 C16 H16 . . 120.4 ?
    C15 C16 H16 . . 120.4 ?
    C22 C17 C18 . . 119.1(4) ?
    C22 C17 C8 . . 121.1(4) ?
    C18 C17 C8 . . 119.8(4) ?
    C19 C18 C17 . . 121.7(4) ?
    C19 C18 H18 . . 119.1 ?
    C17 C18 H18 . . 119.1 ?
    C18 C19 C20 . . 118.5(4) ?
    C18 C19 H19 . . 120.8 ?
    C20 C19 H19 . . 120.8 ?
    N3 C20 C19 . . 129.8(4) ?
    N3 C20 C21 . . 109.3(4) ?
    C19 C20 C21 . . 120.9(4) ?
    C22 C21 C20 . . 119.8(4) ?
    C22 C21 C23 . . 133.9(4) ?
    C20 C21 C23 . . 106.3(4) ?
    C21 C22 C17 . . 120.0(4) ?
    C21 C22 H22 . . 120.0 ?
    C17 C22 H22 . . 120.0 ?
    C24 C23 C28 . . 119.2(4) ?
    C24 C23 C21 . . 134.1(4) ?
    C28 C23 C21 . . 106.7(4) ?
    C25 C24 C23 . . 119.1(5) ?
    C25 C24 H24 . . 120.4 ?
    C23 C24 H24 . . 120.4 ?
    C24 C25 C26 . . 120.7(5) ?
    C24 C25 H25 . . 119.6 ?
    C26 C25 H25 . . 119.6 ?
    C27 C26 C25 . . 122.3(5) ?
    C27 C26 H26 . . 118.8 ?
    C25 C26 H26 . . 118.8 ?
    C26 C27 C28 . . 116.9(5) ?
    C26 C27 H27 . . 121.6 ?
    C28 C27 H27 . . 121.6 ?
    N3 C28 C23 . . 109.2(4) ?
    N3 C28 C27 . . 129.1(5) ?
    C23 C28 C27 . . 121.7(5) ?
    N3 C29 C30 . . 116.8(7) ?
    N3 C29 H29A . . 108.1 ?
    C30 C29 H29A . . 108.1 ?
    N3 C29 H29B . . 108.1 ?
    C30 C29 H29B . . 108.1 ?
    H29A C29 H29B . . 107.3 ?
    C31 C30 C29 . . 110.3(10) ?
    C31 C30 H30A . . 109.6 ?
    C29 C30 H30A . . 109.6 ?
    C31 C30 H30B . . 109.6 ?
    C29 C30 H30B . . 109.6 ?
    H30A C30 H30B . . 108.1 ?
    C30 C31 C32 . . 115.8(12) ?
    C30 C31 H31A . . 108.3 ?
    C32 C31 H31A . . 108.3 ?
    C30 C31 H31B . . 108.3 ?
    C32 C31 H31B . . 108.3 ?
    H31A C31 H31B . . 107.4 ?
    C33 C32 C31 . . 106.1(14) ?
    C33 C32 H32A . . 110.5 ?
    C31 C32 H32A . . 110.5 ?
    C33 C32 H32B . . 110.5 ?
    C31 C32 H32B . . 110.5 ?
    H32A C32 H32B . . 108.7 ?
    C34 C33 C32 . . 118.6(17) ?
    C34 C33 H33A . . 107.7 ?
    C32 C33 H33A . . 107.7 ?
    C34 C33 H33B . . 107.7 ?
    C32 C33 H33B . . 107.7 ?
    H33A C33 H33B . . 107.1 ?
    C33 C34 H34A . . 109.5 ?
    C33 C34 H34B . . 109.5 ?
    H34A C34 H34B . . 109.5 ?
    C33 C34 H34C . . 109.5 ?
    H34A C34 H34C . . 109.5 ?
    H34B C34 H34C . . 109.5 ?
    C10 N1 C6 . . 118.1(3) ?
    C10 N1 Zn1 . . 128.1(3) ?
    C6 N1 Zn1 . . 113.0(2) ?
    C1 N2 C5 . . 119.2(4) ?
    C1 N2 Zn1 . . 126.4(3) ?
    C5 N2 Zn1 . . 114.0(2) ?
    C20 N3 C28 . . 108.6(4) ?
    C20 N3 C29 . . 126.5(5) ?
    C28 N3 C29 . . 125.0(5) ?
    N2 Zn1 N1 . . 80.09(12) ?
    N2 Zn1 I1 . . 110.98(9) ?
    N1 Zn1 I1 . . 113.09(9) ?
    N2 Zn1 I2 . . 103.73(9) ?
    N1 Zn1 I2 . . 121.83(9) ?
    I1 Zn1 I2 . . 118.56(2) ?
loop_
    _geom_torsion_atom_site_label_1
    _geom_torsion_atom_site_label_2
    _geom_torsion_atom_site_label_3
    _geom_torsion_atom_site_label_4
    _geom_torsion_site_symmetry_1
    _geom_torsion_site_symmetry_2
    _geom_torsion_site_symmetry_3
    _geom_torsion_site_symmetry_4
    _geom_torsion
    _geom_torsion_publ_flag
    N2 C1 C2 C3 . . . . -1.4(7) ?
    C1 C2 C3 C4 . . . . 0.7(7) ?
    C2 C3 C4 C5 . . . . 1.2(7) ?
    C3 C4 C5 N2 . . . . -2.6(7) ?
    C3 C4 C5 C6 . . . . 175.7(4) ?
    N2 C5 C6 N1 . . . . -12.0(5) ?
    C4 C5 C6 N1 . . . . 169.7(4) ?
    N2 C5 C6 C7 . . . . 165.4(4) ?
    C4 C5 C6 C7 . . . . -12.9(6) ?
    N1 C6 C7 C8 . . . . -0.5(6) ?
    C5 C6 C7 C8 . . . . -177.8(4) ?
    C6 C7 C8 C9 . . . . -0.1(6) ?
    C6 C7 C8 C17 . . . . 178.0(4) ?
    C7 C8 C9 C10 . . . . 1.0(6) ?
    C17 C8 C9 C10 . . . . -177.1(4) ?
    C8 C9 C10 N1 . . . . -1.3(6) ?
    C8 C9 C10 C11 . . . . 180.0(4) ?
    N1 C10 C11 C16 . . . . -48.5(6) ?
    C9 C10 C11 C16 . . . . 130.2(5) ?
    N1 C10 C11 C12 . . . . 132.2(4) ?
    C9 C10 C11 C12 . . . . -49.0(6) ?
    C16 C11 C12 C13 . . . . 2.4(8) ?
    C10 C11 C12 C13 . . . . -178.4(5) ?
    C11 C12 C13 C14 . . . . 0.2(10) ?
    C12 C13 C14 C15 . . . . -2.4(11) ?
    C13 C14 C15 C16 . . . . 2.1(11) ?
    C12 C11 C16 C15 . . . . -2.7(8) ?
    C10 C11 C16 C15 . . . . 178.0(5) ?
    C14 C15 C16 C11 . . . . 0.5(10) ?
    C9 C8 C17 C22 . . . . 21.2(6) ?
    C7 C8 C17 C22 . . . . -156.7(4) ?
    C9 C8 C17 C18 . . . . -161.5(4) ?
    C7 C8 C17 C18 . . . . 20.5(6) ?
    C22 C17 C18 C19 . . . . 0.0(7) ?
    C8 C17 C18 C19 . . . . -177.3(5) ?
    C17 C18 C19 C20 . . . . 0.0(8) ?
    C18 C19 C20 N3 . . . . -179.1(5) ?
    C18 C19 C20 C21 . . . . -0.8(8) ?
    N3 C20 C21 C22 . . . . -179.8(4) ?
    C19 C20 C21 C22 . . . . 1.6(7) ?
    N3 C20 C21 C23 . . . . 0.8(5) ?
    C19 C20 C21 C23 . . . . -177.8(4) ?
    C20 C21 C22 C17 . . . . -1.6(6) ?
    C23 C21 C22 C17 . . . . 177.7(4) ?
    C18 C17 C22 C21 . . . . 0.8(6) ?
    C8 C17 C22 C21 . . . . 178.1(4) ?
    C22 C21 C23 C24 . . . . -1.7(8) ?
    C20 C21 C23 C24 . . . . 177.7(5) ?
    C22 C21 C23 C28 . . . . -179.3(5) ?
    C20 C21 C23 C28 . . . . 0.1(5) ?
    C28 C23 C24 C25 . . . . 0.6(6) ?
    C21 C23 C24 C25 . . . . -176.8(4) ?
    C23 C24 C25 C26 . . . . -0.4(7) ?
    C24 C25 C26 C27 . . . . -0.6(8) ?
    C25 C26 C27 C28 . . . . 1.4(8) ?
    C24 C23 C28 N3 . . . . -178.9(4) ?
    C21 C23 C28 N3 . . . . -0.9(5) ?
    C24 C23 C28 C27 . . . . 0.2(7) ?
    C21 C23 C28 C27 . . . . 178.2(4) ?
    C26 C27 C28 N3 . . . . 177.8(5) ?
    C26 C27 C28 C23 . . . . -1.1(7) ?
    N3 C29 C30 C31 . . . . 71.8(12) ?
    C29 C30 C31 C32 . . . . 154.4(11) ?
    C30 C31 C32 C33 . . . . 178.1(13) ?
    C31 C32 C33 C34 . . . . 147.5(16) ?
    C9 C10 N1 C6 . . . . 0.7(5) ?
    C11 C10 N1 C6 . . . . 179.4(4) ?
    C9 C10 N1 Zn1 . . . . 169.4(3) ?
    C11 C10 N1 Zn1 . . . . -11.8(5) ?
    C7 C6 N1 C10 . . . . 0.2(5) ?
    C5 C6 N1 C10 . . . . 177.7(3) ?
    C7 C6 N1 Zn1 . . . . -170.2(3) ?
    C5 C6 N1 Zn1 . . . . 7.3(4) ?
    C2 C1 N2 C5 . . . . 0.1(6) ?
    C2 C1 N2 Zn1 . . . . 172.2(3) ?
    C4 C5 N2 C1 . . . . 1.9(6) ?
    C6 C5 N2 C1 . . . . -176.5(3) ?
    C4 C5 N2 Zn1 . . . . -171.2(3) ?
    C6 C5 N2 Zn1 . . . . 10.5(4) ?
    C19 C20 N3 C28 . . . . 177.1(5) ?
    C21 C20 N3 C28 . . . . -1.3(5) ?
    C19 C20 N3 C29 . . . . -3.6(9) ?
    C21 C20 N3 C29 . . . . 178.0(5) ?
    C23 C28 N3 C20 . . . . 1.4(5) ?
    C27 C28 N3 C20 . . . . -177.6(5) ?
    C23 C28 N3 C29 . . . . -177.9(5) ?
    C27 C28 N3 C29 . . . . 3.0(9) ?
    C30 C29 N3 C20 . . . . -100.8(8) ?
    C30 C29 N3 C28 . . . . 78.4(9) ?
    C1 N2 Zn1 N1 . . . . -177.6(3) ?
    C5 N2 Zn1 N1 . . . . -5.2(3) ?
    C1 N2 Zn1 I1 . . . . 71.3(3) ?
    C5 N2 Zn1 I1 . . . . -116.2(3) ?
    C1 N2 Zn1 I2 . . . . -57.1(3) ?
    C5 N2 Zn1 I2 . . . . 115.4(3) ?
    C10 N1 Zn1 N2 . . . . -170.6(3) ?
    C6 N1 Zn1 N2 . . . . -1.4(2) ?
    C10 N1 Zn1 I1 . . . . -61.9(3) ?
    C6 N1 Zn1 I1 . . . . 107.3(2) ?
    C10 N1 Zn1 I2 . . . . 89.3(3) ?
    C6 N1 Zn1 I2 . . . . -101.5(2) ?
_iucr_refine_instructions_details
;
TITL a in P2(1)/n
CELL 0.71073  15.3870   9.8771  21.3246  90.000  99.306  90.000
ZERR   4   0.0014   0.0009   0.0019   0.000   0.001   0.000
LATT 1
SYMM 0.5-X, 0.5+Y, 0.5-Z
SFAC C  H  N  I  Zn
UNIT 136  124  12  8  4
L.S. 4
ACTA
BOND $h
FMAP 2
PLAN 20
size 0.22 0.21 0.22
conf
damp 0.02 0.02
WGHT   0.067300   4.630200
FVAR 0.077510
TEMP 23.000
MOLE 1
C1     1   0.024564   0.178836  -0.015901  11.000000   0.057710 =
           0.042920   0.053300  -0.000960   0.003950  -0.000910
AFIX 43
H1     2   0.050344   0.125320  -0.043724  11.000000  -1.200000
AFIX 0
C2     1  -0.060476   0.152256  -0.008274  11.000000   0.059150 =
           0.048520   0.064710   0.002160   0.000070  -0.009410
AFIX 43
H2     2  -0.092299   0.083309  -0.031189  11.000000  -1.200000
AFIX 0
C3     1  -0.097881   0.229560   0.033951  11.000000   0.050810 =
           0.061990   0.075020   0.001050   0.011280  -0.012980
AFIX 43
H3     2  -0.155291   0.212907   0.040341  11.000000  -1.200000
AFIX 0
C4     1  -0.049178   0.332271   0.066776  11.000000   0.050010 =
           0.058840   0.066010  -0.005400   0.015210  -0.004820
AFIX 43
H4     2  -0.073158   0.384295   0.096068  11.000000  -1.200000
AFIX 0
C5     1   0.035449   0.357015   0.055706  11.000000   0.042340 =
           0.044170   0.044700   0.002250   0.006430   0.001780
C6     1   0.090494   0.470411   0.085128  11.000000   0.039690 =
           0.043390   0.041650   0.003040   0.006860   0.000440
C7     1   0.055305   0.574560   0.115830  11.000000   0.041600 =
           0.047040   0.046230   0.000440   0.008940   0.002710
AFIX 43
H7     2  -0.004070   0.572660   0.119567  11.000000  -1.200000
AFIX 0
C8     1   0.107722   0.683433   0.141539  11.000000   0.048470 =
           0.047120   0.043350  -0.002700   0.008760   0.001040
C9     1   0.196313   0.678315   0.133915  11.000000   0.045000 =
           0.047060   0.047600  -0.003370   0.006330  -0.001310
AFIX 43
H9     2   0.234241   0.747312   0.150639  11.000000  -1.200000
AFIX 0
C10    1   0.228542   0.571927   0.101792  11.000000   0.045010 =
           0.046370   0.042930  -0.004150   0.003860  -0.000650
C11    1   0.322378   0.566853   0.093776  11.000000   0.042250 =
           0.064150   0.055410  -0.016980   0.006930  -0.002250
C12    1   0.362115   0.680002   0.071637  11.000000   0.060520 =
           0.088090   0.085100  -0.013060   0.019580  -0.018180
AFIX 43
H12    2   0.330393   0.759792   0.062844  11.000000  -1.200000
AFIX 0
C13    1   0.449785   0.672820   0.062747  11.000000   0.071880 =
           0.126610   0.109650  -0.014320   0.026670  -0.035160
AFIX 43
H13    2   0.476618   0.748214   0.048062  11.000000  -1.200000
AFIX 0
C14    1   0.496398   0.555955   0.075451  11.000000   0.055100 =
           0.147660   0.116630  -0.033420   0.019550  -0.007540
AFIX 43
H14    2   0.554161   0.551073   0.067870  11.000000  -1.200000
AFIX 0
C15    1   0.459120   0.446615   0.099093  11.000000   0.056280 =
           0.120090   0.115380  -0.031480  -0.001060   0.019610
AFIX 43
H15    2   0.492193   0.368404   0.108872  11.000000  -1.200000
AFIX 0
C16    1   0.371137   0.450500   0.108916  11.000000   0.049080 =
           0.083690   0.085920  -0.017220   0.000910   0.011970
AFIX 43
H16    2   0.345947   0.375643   0.125421  11.000000  -1.200000
AFIX 0
C17    1   0.070587   0.798313   0.172843  11.000000   0.051030 =
           0.049140   0.046010  -0.003850   0.011300   0.004950
C18    1  -0.009794   0.782551   0.195876  11.000000   0.061900 =
           0.055390   0.068620  -0.008890   0.023550  -0.004630
AFIX 43
H18    2  -0.037284   0.698410   0.192681  11.000000  -1.200000
AFIX 0
C19    1  -0.048722   0.888861   0.223051  11.000000   0.061860 =
           0.067140   0.079920  -0.012430   0.032440  -0.001940
AFIX 43
H19    2  -0.101736   0.876986   0.238000  11.000000  -1.200000
AFIX 0
C20    1  -0.006833   1.013854   0.227519  11.000000   0.059560 =
           0.056820   0.057410  -0.008420   0.018180   0.007270
C21    1   0.074453   1.031914   0.205519  11.000000   0.053950 =
           0.051200   0.042430  -0.003780   0.006860   0.004600
C22    1   0.111864   0.924949   0.177737  11.000000   0.048200 =
           0.052000   0.044760  -0.004100   0.010020   0.002660
AFIX 43
H22    2   0.164488   0.937128   0.162289  11.000000  -1.200000
AFIX 0
C23    1   0.100561   1.170827   0.219569  11.000000   0.066340 =
           0.050470   0.038540  -0.003000   0.003000   0.004600
C24    1   0.173810   1.247756   0.211649  11.000000   0.068710 =
           0.054810   0.045800   0.002350   0.000160  -0.000430
AFIX 43
H24    2   0.217913   1.210923   0.191801  11.000000  -1.200000
AFIX 0
C25    1   0.180142   1.379301   0.233613  11.000000   0.083240 =
           0.055440   0.051430   0.003180  -0.005790  -0.006040
AFIX 43
H25    2   0.229048   1.431152   0.228716  11.000000  -1.200000
AFIX 0
C26    1   0.114220   1.435199   0.262985  11.000000   0.103310 =
           0.052500   0.059360  -0.005440  -0.002440   0.003750
AFIX 43
H26    2   0.120516   1.523854   0.277709  11.000000  -1.200000
AFIX 0
C27    1   0.040228   1.364232   0.271017  11.000000   0.095990 =
           0.060140   0.059720  -0.010120   0.014400   0.012610
AFIX 43
H27    2  -0.004036   1.403293   0.289960  11.000000  -1.200000
AFIX 0
C28    1   0.034401   1.229482   0.249249  11.000000   0.077470 =
           0.051250   0.048840  -0.006310   0.009910   0.009340
C29    1  -0.111241   1.158972   0.278860  11.000000   0.103830 =
           0.101240   0.111280  -0.008700   0.046480   0.018080
AFIX 23
H29A   2  -0.095933   1.210568   0.317783  11.000000  -1.200000
H29B   2  -0.134150   1.072437   0.290205  11.000000  -1.200000
AFIX 0
C30    1  -0.183639   1.232444   0.236917  11.000000   0.137050 =
           0.139020   0.143800  -0.002670   0.030760   0.020140
AFIX 23
H30A   2  -0.227942   1.260977   0.261735  11.000000  -1.200000
H30B   2  -0.160011   1.312661   0.219536  11.000000  -1.200000
AFIX 0
C31    1  -0.223029   1.146610   0.186267  11.000000   0.170980 =
           0.175950   0.161820  -0.011720   0.019440   0.015510
AFIX 23
H31A   2  -0.220747   1.054121   0.201741  11.000000  -1.200000
H31B   2  -0.187662   1.150877   0.152566  11.000000  -1.200000
AFIX 0
C32    1  -0.317761   1.179185   0.157999  11.000000   0.184930 =
           0.201560   0.189020  -0.014600   0.016150   0.007970
AFIX 23
H32A   2  -0.355746   1.169802   0.189880  11.000000  -1.200000
H32B   2  -0.322395   1.271165   0.141865  11.000000  -1.200000
AFIX 0
C33    1  -0.342410   1.084009   0.107221  11.000000   0.194380 =
           0.214700   0.198060  -0.023670   0.018640  -0.000520
AFIX 23
H33A   2  -0.327947   1.124071   0.068675  11.000000  -1.200000
H33B   2  -0.305474   1.004567   0.116373  11.000000  -1.200000
AFIX 0
C34    1  -0.430667   1.039674   0.094017  11.000000   0.213740 =
           0.220860   0.215450  -0.012980   0.031530  -0.021840
AFIX 137
H34A   2  -0.437163   0.958413   0.117521  11.000000  -1.500000
H34B   2  -0.446273   1.021769   0.049367  11.000000  -1.500000
H34C   2  -0.468604   1.108682   0.106183  11.000000  -1.500000
AFIX 0
I1     4   0.232669   0.405716  -0.090212  11.000000   0.058160 =
           0.099510   0.063360   0.009440   0.026200   0.003310
I2     4   0.279133   0.093869   0.057852  11.000000   0.069170 =
           0.054640   0.088050   0.001810   0.013700   0.015500
N1     3   0.176728   0.468110   0.077732  11.000000   0.040250 =
           0.045730   0.041930  -0.000420   0.004780   0.003440
N2     3   0.072090   0.279168   0.015250  11.000000   0.046600 =
           0.040350   0.047820  -0.001080   0.006600   0.000240
N3     3  -0.030931   1.133970   0.252966  11.000000   0.073020 =
           0.058130   0.067110  -0.011540   0.025640   0.009640
Zn1    5   0.205036   0.315925   0.016409  11.000000   0.045450 =
           0.047930   0.052080  -0.004600   0.011860   0.002900
HKLF 4
END
HKLF 4
REM  a in P2(1)/n
REM R1=  0.0390 for   5325 Fo > 4sig(Fo)  and  0.0461 for all   6226 data
REM    362 parameters refined using      0 restraints
;
data_Global
_journal_date_recd_electronic     2013-08-09
_journal_date_accepted     2013-09-13
_journal_name_full     'Acta Crystallographica, Section E'
_journal_year     2013
_journal_volume     69
_journal_issue     10
_journal_page_first     m553
_journal_page_last     m553
_journal_paper_category     QM
_journal_paper_doi     10.1107/S1600536813025464
_journal_coeditor_code     HP2061
_publ_contact_author
;Yu-Peng Tian
 Department of Chemistry, Anhui University,
 Hefei 230039,
 People's Republic of China
;
_publ_contact_author_email     'yptian@ahu.edu.cn'
_publ_contact_author_fax     '086 0551 63861279'
_publ_contact_author_phone     '086 0551 65108151'
_publ_section_title
;\
{9-Hexyl-2-[2-phenyl-6-(pyridin-2-yl)pyridin-4-yl]-9<i>H</i>-carbazole}\
diiodidozinc
;
loop_
    _publ_author_name
    _publ_author_address
    'Wang, Hui'
;     Department of Chemistry, Anhui University
      Hefei 230039
      People's Republic of China
      Key Laboratory of Functional Inorganic Materials
      Chemistry
      Hefei 230039
      People's Republic of China
;
    'Zhao, Xue-Song'
;     Department of Chemistry, Anhui University
      Hefei 230039
      People's Republic of China
      Key Laboratory of Functional Inorganic Materials
      Chemistry
      Hefei 230039
      People's Republic of China
;
    'Luo, Jun-Shan'
;     Department of Chemistry, Anhui University
      Hefei 230039
      People's Republic of China
      Key Laboratory of Functional Inorganic Materials
      Chemistry
      Hefei 230039
      People's Republic of China
;
    'Tian, Yu-Peng'
;     Department of Chemistry, Anhui University
      Hefei 230039
      People's Republic of China
      Key Laboratory of Functional Inorganic Materials
      Chemistry
      Hefei 230039
      People's Republic of China
;
