# Supplementary material for: {9-Hexyl-2-[2-phenyl-6-(pyridin-2-yl)pyridin-4-yl]-9H-carbazole}di­iodido­zinc
Source: Acta Crystallogr Sect E Struct Rep Online. 2013 Sep 21;69(Pt 10):m553. doi: 10.1107/S1600536813025464 (PMC3790359; doi:10.1107/S1600536813025464)
Supplement: Supplementary file 2 [file e-69-0m553-Isup2.hkl]

# 
# h,k,l, Fc-squared, Fo-squared, sigma(Fo-squared) and status flag 
# 
data_I
_shelx_title ' a in P2(1)/n' 
_shelx_refln_list_code          4 
_shelx_F_calc_maximum      410.91 
_exptl_crystal_F_000      1568.00 
_reflns_d_resolution_high  0.8098 
 
loop_ 
 _symmetry_equiv_pos_as_xyz 
 'x, y, z' 
 '-x+1/2, y+1/2, -z+1/2' 
 '-x, -y, -z' 
 'x-1/2, -y-1/2, z-1/2' 
 
_cell_length_a    15.3870 
_cell_length_b     9.8771 
_cell_length_c    21.3246 
_cell_angle_alpha  90.000 
_cell_angle_beta   99.306 
_cell_angle_gamma  90.000 
 
_shelx_F_squared_multiplier     1.000 
 
loop_ 
 _refln_index_h 
 _refln_index_k 
 _refln_index_l 
 _refln_F_squared_calc 
 _refln_F_squared_meas 
 _refln_F_squared_sigma 
 _refln_observed_status 
   2   0   0    68405.85    65854.53   4506.13 o 
   4   0   0    98799.88    90988.10   2214.02 o 
   6   0   0    24220.99    27648.00    389.94 o 
   8   0   0      109.23      114.70      9.84 o 
  10   0   0     1169.59     1260.54     26.52 o 
  12   0   0     3548.31     3460.85     59.19 o 
  14   0   0      998.74      996.21     32.95 o 
  16   0   0      663.72      651.37     30.79 o 
  18   0   0      499.38      583.69     39.94 o 
   1   1   0       17.78       16.34      1.49 o 
   2   1   0     3606.25     3873.73     49.72 o 
   3   1   0    53701.16    57152.92    619.07 o 
   4   1   0     3155.51     2932.88     31.39 o 
   5   1   0    40713.06    41491.98    415.66 o 
   6   1   0     7089.88     8060.18     82.92 o 
   7   1   0    51314.07    53114.36    530.71 o 
   8   1   0      270.75      230.48      7.27 o 
   9   1   0    18634.35    19688.90    199.30 o 
  10   1   0      147.78      222.55      8.12 o 
  11   1   0    10378.80    10522.44    110.55 o 
  12   1   0       25.19        4.03      6.02 o 
  13   1   0     3689.25     3918.28     51.45 o 
  14   1   0       18.82        9.07      7.42 o 
  15   1   0     1609.19     1674.60     32.24 o 
  16   1   0       63.31      111.51     11.65 o 
  17   1   0      129.91      133.68     12.63 o 
  18   1   0        7.02       -7.07      9.99 o 
   1   2   0    18010.77    18156.69    281.30 o 
   2   2   0     5513.01     6876.20    100.43 o 
   3   2   0      762.16      674.81     12.96 o 
   4   2   0     4440.05     3704.69     43.77 o 
   5   2   0      655.85      989.91     13.15 o 
   6   2   0     4430.26     4212.25     45.62 o 
   7   2   0      535.29      724.03     23.95 o 
   8   2   0     6871.81     7127.62     75.29 o 
   9   2   0      380.64      450.74      9.91 o 
  10   2   0     1838.66     1788.40     23.85 o 
  11   2   0      198.10      164.61     12.63 o 
  12   2   0      909.72      890.78     18.43 o 
  13   2   0      415.21      316.18     12.47 o 
  14   2   0       20.43       15.65     10.22 o 
  15   2   0      176.29      175.95     11.45 o 
  16   2   0        6.93        9.91      8.51 o 
  17   2   0      152.41      180.37     13.71 o 
  18   2   0      224.07      266.00     16.21 o 
   1   3   0       37.10       10.61      2.89 o 
   2   3   0      573.38      664.59     10.47 o 
   3   3   0     8128.00     7613.16     86.39 o 
   4   3   0     1161.02     1170.27     26.76 o 
   5   3   0    20309.68    21213.54    266.34 o 
   6   3   0     4943.57     4571.11     54.77 o 
   7   3   0     7566.98     7947.13     83.26 o 
   8   3   0      591.84      582.11     16.37 o 
   9   3   0     3052.73     2688.76     35.90 o 
  10   3   0     1204.47     1272.87     21.48 o 
  11   3   0      365.86      369.78     11.85 o 
  12   3   0        9.33       39.76      7.12 o 
  13   3   0      111.65      114.76      9.07 o 
  14   3   0      699.32      658.52     17.52 o 
  15   3   0      429.92      477.49     16.35 o 
  16   3   0      622.73      560.66     17.99 o 
  17   3   0      157.28      175.07     14.34 o 
  18   3   0      307.94      319.40     24.29 o 
   0   4   0    40290.23    41248.34    988.60 o 
   1   4   0     4164.68     3759.03     56.39 o 
   2   4   0    26337.37    25857.97    284.64 o 
   3   4   0     7952.19     7249.84     83.16 o 
   4   4   0    22036.87    22878.45    252.82 o 
   5   4   0     1585.17     1625.93     25.43 o 
   6   4   0     6717.84     6519.03     86.65 o 
   7   4   0     2285.83     2325.93     32.03 o 
   8   4   0      668.98      587.30     15.35 o 
   9   4   0     6634.23     6181.07     73.88 o 
  10   4   0      327.38      329.25     11.25 o 
  11   4   0     1038.46     1111.64     21.24 o 
  12   4   0     2086.47     2071.09     32.37 o 
  13   4   0     2492.37     2291.08     35.35 o 
  14   4   0      183.16      200.65     14.57 o 
  15   4   0      822.62      823.47     20.48 o 
  16   4   0      438.21      418.66     16.90 o 
  17   4   0       17.19       10.86      9.03 o 
   1   5   0     1581.41     1819.80     25.24 o 
   2   5   0        1.28        3.88      3.72 o 
   3   5   0      277.81      225.67     14.94 o 
   4   5   0      541.04      425.90      9.89 o 
   5   5   0     5453.51     5801.86     69.12 o 
   6   5   0      490.68      341.51      9.40 o 
   7   5   0     4784.93     4989.45     68.13 o 
   8   5   0      325.81      302.58     13.69 o 
   9   5   0     7928.25     7454.92    116.00 o 
  10   5   0     1573.49     1587.15     30.08 o 
  11   5   0     6231.28     5921.69     83.10 o 
  12   5   0       48.74       67.68      9.87 o 
  13   5   0     5070.12     4943.10     64.54 o 
  14   5   0       27.31       32.27      8.53 o 
  15   5   0     1498.34     1558.74     29.56 o 
  16   5   0        0.70       -1.32     11.18 o 
  17   5   0      537.40      605.81     48.27 o 
   0   6   0     9517.41     7987.82    798.87 o 
   1   6   0     1876.75     2063.25     29.13 o 
   2   6   0    16080.60    16584.02    169.49 o 
   3   6   0      106.59      167.96      9.97 o 
   4   6   0     7891.40     8322.30    107.69 o 
   5   6   0      244.35      230.60      9.42 o 
   6   6   0     5740.74     6219.64     97.87 o 
   7   6   0       41.71       54.29      8.09 o 
   8   6   0     3187.42     2965.53     45.96 o 
   9   6   0     2924.38     2885.02     45.43 o 
  10   6   0     1351.62     1313.81     27.10 o 
  11   6   0      682.08      599.89     18.23 o 
  12   6   0      241.61      189.29     16.94 o 
  13   6   0      616.24      494.63     19.46 o 
  14   6   0       21.23       59.01     24.11 o 
  15   6   0      133.77      101.37     14.07 o 
  16   6   0      112.80      133.15     28.29 o 
   1   7   0       51.66       51.91      5.90 o 
   2   7   0     1609.17     1447.06     21.02 o 
   3   7   0      768.31      575.61     13.63 o 
   4   7   0     3702.94     3649.08     53.01 o 
   5   7   0     1321.09     1229.08     39.64 o 
   6   7   0     2814.46     2823.29    109.01 o 
   7   7   0     3018.47     3113.53     48.47 o 
   8   7   0     2374.95     2155.73     50.05 o 
   9   7   0     1859.62     1931.72     48.15 o 
  10   7   0      264.51      243.52     16.18 o 
  11   7   0     1340.45     1495.60     35.38 o 
  12   7   0       57.60       47.05     11.45 o 
  13   7   0      679.75      761.07     26.09 o 
  14   7   0       65.59       42.87     12.15 o 
  15   7   0       66.79      104.67     18.72 o 
   0   8   0     2850.88     2455.16     55.27 o 
   1   8   0     1184.45     1186.99     21.84 o 
   2   8   0     1283.92     1151.69     22.14 o 
   3   8   0      846.84      833.21     20.28 o 
   4   8   0       25.48       13.61      7.67 o 
   5   8   0      148.60      145.40     11.12 o 
   6   8   0      223.30      227.13     19.39 o 
   7   8   0      396.01      293.11     14.91 o 
   8   8   0        0.76       21.49      9.34 o 
   9   8   0       34.80       22.62     10.14 o 
  10   8   0      194.09      251.62     19.54 o 
  11   8   0      586.31      487.64     23.93 o 
  12   8   0       99.89      147.87     15.31 o 
  13   8   0      230.82      187.35     16.53 o 
  14   8   0       25.48       68.24     23.30 o 
   1   9   0        0.26        2.15      7.69 o 
   2   9   0      114.28       98.85     20.16 o 
   3   9   0      289.96      354.88     19.31 o 
   4   9   0       72.24       98.08     13.36 o 
   5   9   0       37.48       24.58      8.51 o 
   6   9   0       25.83       14.50     12.31 o 
   7   9   0      246.83      256.09     16.91 o 
   8   9   0       73.81       57.22     12.08 o 
   9   9   0      162.56      177.23     15.31 o 
  10   9   0        2.74        4.90     12.97 o 
  11   9   0      119.99      111.61     19.64 o 
  12   9   0      116.74      154.38     16.64 o 
   0  10   0     2352.13     2499.80     88.21 o 
   1  10   0       44.45       16.84     11.18 o 
   2  10   0     2935.95     3126.81     60.49 o 
   3  10   0      103.05       55.29     28.16 o 
   4  10   0     1478.99     1637.64     38.70 o 
   5  10   0      125.13      118.29     14.07 o 
   6  10   0      315.16      352.83     34.95 o 
   7  10   0       17.48        8.32     11.53 o 
   8  10   0        1.29       11.74     11.83 o 
   9  10   0       94.34      111.80     15.31 o 
  10  10   0      191.13      163.46     16.53 o 
   1  11   0       88.82       76.56     21.64 o 
   2  11   0       16.32        1.66     12.95 o 
   3  11   0      748.46      697.52     31.71 o 
   4  11   0       44.14       43.40     19.14 o 
   5  11   0     1359.74     1381.51     46.38 o 
   6  11   0        2.01      -19.97     19.97 o 
   7  11   0     1251.42     1399.90     50.26 o 
   8  11   0        0.25       22.18     13.11 o 
 -17   0   1        1.12       -1.11     12.31 o 
 -15   0   1       46.65       10.82     12.95 o 
 -13   0   1      353.03      366.46     16.34 o 
 -11   0   1      992.76      935.24     22.41 o 
  -9   0   1     1882.98     2519.76     42.83 o 
  -7   0   1     7474.66     7543.86    111.05 o 
  -5   0   1      524.20      478.08     10.86 o 
  -3   0   1    11455.61    14642.01    207.79 o 
  -1   0   1    30875.67     8885.77    211.37 o 
   1   0   1     2217.04     2666.32    283.77 o 
   3   0   1    15759.44    16129.36    227.69 o 
   5   0   1     4008.54     4452.13     66.39 o 
   7   0   1    18298.71    21968.21    311.33 o 
   9   0   1     4908.95     4975.20     76.72 o 
  11   0   1      319.07      224.29     12.42 o 
  13   0   1      185.18      171.63     15.85 o 
  15   0   1       25.86       14.66     12.31 o 
  17   0   1       29.21        7.31     13.50 o 
 -18   1   1      311.52      280.17     16.42 o 
 -17   1   1       12.58       12.13      9.48 o 
 -16   1   1      556.88      614.86     19.34 o 
 -15   1   1      873.58      818.66     21.84 o 
 -14   1   1     1267.91     1264.75     23.65 o 
 -13   1   1       13.50       32.80      6.97 o 
 -12   1   1     1459.26     1514.55     22.50 o 
 -11   1   1      324.23      309.97     14.64 o 
 -10   1   1      541.99      735.86     13.24 o 
  -9   1   1      994.83     1299.67     18.55 o 
  -8   1   1      551.42      636.06     10.83 o 
  -7   1   1     4603.76     5074.54     54.19 o 
  -6   1   1      910.57     1071.72     14.10 o 
  -5   1   1    23050.33    22952.84    283.91 o 
  -4   1   1      898.99     1644.28     23.66 o 
  -3   1   1    61078.57    59408.21    866.16 o 
  -2   1   1      108.48      205.19      4.96 o 
  -1   1   1    25976.87    26660.36    373.39 o 
   0   1   1    15413.42    16562.60    186.17 o 
   1   1   1    65539.54    63711.06   1341.98 o 
   2   1   1     1137.99      901.97     11.42 o 
   3   1   1    54456.41    56360.08    776.68 o 
   4   1   1     2257.20     2816.72     30.15 o 
   5   1   1    10263.11    10115.28    102.63 o 
   6   1   1     1455.69     1688.26     20.23 o 
   7   1   1      509.81      940.78     35.11 o 
   8   1   1       49.15       33.72      4.35 o 
   9   1   1     4167.49     4618.09     59.23 o 
  10   1   1      582.20      605.07     14.90 o 
  11   1   1     6524.97     6988.57     75.94 o 
  12   1   1        5.29        8.32      7.69 o 
  13   1   1     3633.73     3772.98     54.25 o 
  14   1   1      138.71      130.14     12.49 o 
  15   1   1     1325.04     1227.56     30.03 o 
  16   1   1       33.65       38.89      9.71 o 
  17   1   1      303.12      265.15     15.71 o 
  18   1   1       11.31       -6.24      9.99 o 
 -18   2   1      124.01      188.13     14.54 o 
 -17   2   1      225.67      208.30     14.34 o 
 -16   2   1      425.33      450.74     17.23 o 
 -15   2   1      462.72      463.30     15.45 o 
 -14   2   1     2103.42     2148.24     44.81 o 
 -13   2   1      270.54      255.52     11.59 o 
 -12   2   1     4868.80     4726.51     59.52 o 
 -11   2   1       35.84       18.40      5.62 o 
 -10   2   1    12444.62    12520.28    129.89 o 
  -9   2   1     1667.88     1865.19     24.17 o 
  -8   2   1    18761.37    17598.52    178.51 o 
  -7   2   1     3536.47     3304.43     37.00 o 
  -6   2   1    19224.09    19216.69    241.65 o 
  -5   2   1     8733.64     7956.63    102.36 o 
  -4   2   1     8570.39     9956.89    111.89 o 
  -3   2   1     2608.60     3236.27     34.49 o 
  -2   2   1     2317.89     2198.69     31.41 o 
  -1   2   1     6942.64     7740.01     84.96 o 
   0   2   1    33773.27    34294.97    416.65 o 
   1   2   1    15828.77    14322.69    195.35 o 
   2   2   1    84825.57    82960.78   3719.37 o 
   3   2   1       80.55      118.76      5.42 o 
   4   2   1    90502.99    89552.20    991.86 o 
   5   2   1     1789.07     1929.78     22.32 o 
   6   2   1    74060.51    74242.02    746.36 o 
   7   2   1     3929.34     3790.71     41.79 o 
   8   2   1    48269.43    46498.59    463.54 o 
   9   2   1      506.50      472.66     10.19 o 
  10   2   1    11723.44    10670.99    120.81 o 
  11   2   1       20.54       -5.25     14.01 o 
  12   2   1     4786.88     4423.90     56.31 o 
  13   2   1      312.11      280.82     12.02 o 
  14   2   1      538.82      578.66     16.20 o 
  15   2   1      457.91      419.75     16.61 o 
  16   2   1        7.34       11.89     13.93 o 
  17   2   1      297.33      302.39     16.61 o 
  18   2   1       30.03       35.03     11.12 o 
 -18   3   1       94.95      100.48     17.03 o 
 -17   3   1      132.33      154.78     13.51 o 
 -16   3   1       33.13       13.35      8.15 o 
 -15   3   1        4.16       19.39     13.54 o 
 -14   3   1        1.30       -6.65      6.65 o 
 -13   3   1      294.84      271.21     12.14 o 
 -12   3   1      463.33      401.88     13.06 o 
 -11   3   1     4791.73     4653.15     58.15 o 
 -10   3   1      700.68      721.40     15.24 o 
  -9   3   1    10780.86    10104.02    105.80 o 
  -8   3   1      432.65      309.58     15.14 o 
  -7   3   1    32970.56    31635.71    395.90 o 
  -6   3   1      162.67      170.50      5.74 o 
  -5   3   1    38917.29    37203.22    418.33 o 
  -4   3   1      694.27      476.55      8.28 o 
  -3   3   1    71368.64    69109.09    979.01 o 
  -2   3   1     1330.57     1237.43     15.45 o 
  -1   3   1    61977.86    61982.81    672.79 o 
   0   3   1     5264.95     4976.47     62.80 o 
   1   3   1    43948.26    46146.50    784.57 o 
   2   3   1     8051.74     9003.54     95.39 o 
   3   3   1    14070.56    14199.58    145.26 o 
   4   3   1     1114.17     1367.91     17.00 o 
   5   3   1     5744.79     5221.28     55.41 o 
   6   3   1     1592.90     1451.67     26.17 o 
   7   3   1      551.22      454.33     11.78 o 
   8   3   1      536.78      486.04      9.40 o 
   9   3   1       11.88       12.80      5.36 o 
  10   3   1      129.43      154.08     12.41 o 
  11   3   1     3589.14     3323.26     44.11 o 
  12   3   1     2185.48     2297.27     34.57 o 
  13   3   1     1084.88     1006.44     20.81 o 
  14   3   1      448.74      489.38     15.87 o 
  15   3   1     1701.84     1686.32     29.73 o 
  16   3   1       22.78       24.55      9.99 o 
  17   3   1     1047.38     1192.53     32.19 o 
  18   3   1        2.24      -10.82     14.12 o 
 -17   4   1      107.21       99.49     14.07 o 
 -16   4   1     1676.36     1786.63     32.09 o 
 -15   4   1       27.73       23.61      8.11 o 
 -14   4   1     5819.42     5869.87     74.62 o 
 -13   4   1       33.21       19.16      8.24 o 
 -12   4   1      486.39      510.44     15.30 o 
 -11   4   1        4.71        6.87      6.44 o 
 -10   4   1     1300.88     1369.44     30.30 o 
  -9   4   1     1048.33      580.85     26.63 o 
  -8   4   1     1381.50     1307.39     23.57 o 
  -7   4   1     1007.57      967.27     15.80 o 
  -6   4   1      248.96      242.58     11.66 o 
  -5   4   1     2055.82     2357.48     28.07 o 
  -4   4   1     4345.00     5065.49     54.60 o 
  -3   4   1     1683.43     1449.15     20.29 o 
  -2   4   1     5114.39     4859.46     52.12 o 
  -1   4   1     1121.76     1129.53     18.65 o 
   0   4   1     1710.76     1664.36     24.68 o 
   1   4   1      195.11      115.89      5.83 o 
   2   4   1     1973.91     2271.69     33.20 o 
   3   4   1     2595.84     3330.28     41.11 o 
   4   4   1    24845.75    27828.38    411.70 o 
   5   4   1      267.54      291.88      6.88 o 
   6   4   1     2593.41     2513.21     37.33 o 
   7   4   1       40.61       68.10      6.31 o 
   8   4   1     2130.09     1951.94     28.15 o 
   9   4   1       40.87       50.41      6.53 o 
  10   4   1     5036.47     5254.27     64.82 o 
  11   4   1     1437.23     1318.35     23.57 o 
  12   4   1     1542.07     1584.93     26.87 o 
  13   4   1       73.41       67.57      8.73 o 
  14   4   1     1128.85     1207.36     24.75 o 
  15   4   1      254.86      224.36     13.03 o 
  16   4   1     1112.70     1169.89     25.37 o 
  17   4   1      141.91      100.77     12.63 o 
 -17   5   1       14.02        6.66     23.30 o 
 -16   5   1      342.48      332.88     19.43 o 
 -15   5   1      156.15      155.36     15.56 o 
 -14   5   1     2018.05     1858.22     41.53 o 
 -13   5   1       42.90       17.37     12.89 o 
 -12   5   1     2430.30     2147.23     44.32 o 
 -11   5   1     3486.81     3487.29     53.24 o 
 -10   5   1     5135.28     4543.58    100.52 o 
  -9   5   1     1524.96     1731.52     27.31 o 
  -8   5   1     4862.90     4706.14     58.45 o 
  -7   5   1     1088.77     1159.91     23.93 o 
  -6   5   1       48.32       63.59      6.36 o 
  -5   5   1      695.71      558.45     10.77 o 
  -4   5   1      337.73      444.64      9.39 o 
  -3   5   1      507.82      871.58     20.27 o 
  -2   5   1     8909.31     9304.57     96.77 o 
  -1   5   1      837.23      647.12     27.16 o 
   0   5   1     9697.26     9368.18    262.20 o 
   1   5   1        1.54       -2.94      2.94 o 
   2   5   1     4160.67     4131.63     57.52 o 
   3   5   1       87.79       44.09      7.07 o 
   4   5   1     1109.84     1235.81     33.63 o 
   5   5   1      482.66      438.15     15.85 o 
   6   5   1     1062.22      915.02     19.29 o 
   7   5   1      340.26      402.19     13.44 o 
   8   5   1     2095.51     1890.23     28.64 o 
   9   5   1       42.52       42.08      6.83 o 
  10   5   1     2950.26     2718.13     38.71 o 
  11   5   1       43.66       45.43      7.72 o 
  12   5   1     3734.66     3577.45     51.84 o 
  13   5   1       32.44       54.05      8.83 o 
  14   5   1      491.56      528.15     22.74 o 
  15   5   1        0.98       10.79      8.39 o 
  16   5   1       83.34       69.56     10.16 o 
 -16   6   1      205.26      224.65     39.11 o 
 -15   6   1      143.78      139.02     17.08 o 
 -14   6   1      270.96      246.96     17.60 o 
 -13   6   1       37.84       44.35     11.45 o 
 -12   6   1      553.66      463.63     17.62 o 
 -11   6   1      216.29      238.58     13.51 o 
 -10   6   1     2063.29     1910.70     30.88 o 
  -9   6   1      858.17      783.01     17.81 o 
  -8   6   1       16.01       66.20     11.66 o 
  -7   6   1     5253.89     5030.52     62.60 o 
  -6   6   1       51.40       81.06      8.94 o 
  -5   6   1     7789.79     7988.58     85.55 o 
  -4   6   1      119.81       96.38      8.41 o 
  -3   6   1     2923.54     2873.14     34.56 o 
  -2   6   1     1569.96     1564.28     42.82 o 
  -1   6   1     1043.22     1068.28     23.65 o 
   0   6   1      317.31      300.66      9.64 o 
   1   6   1     1421.16     1291.32     20.50 o 
   2   6   1      376.20      316.06     11.42 o 
   3   6   1     1862.67     1486.71     23.12 o 
   4   6   1      299.72      368.50     11.51 o 
   5   6   1     5317.21     5076.26     81.59 o 
   6   6   1      932.10      925.62     25.49 o 
   7   6   1     1860.60     1986.69     34.23 o 
   8   6   1      416.87      386.03     14.47 o 
   9   6   1      898.97      834.51     20.64 o 
  10   6   1     1004.67      906.99     22.32 o 
  11   6   1        0.36        8.49      7.08 o 
  12   6   1      142.70      124.41     10.06 o 
  13   6   1      284.97      270.54     13.24 o 
  14   6   1        5.44        6.75      8.71 o 
  15   6   1      221.27      204.60     20.82 o 
  16   6   1       35.73       54.92     23.30 o 
 -15   7   1        1.75        4.31     11.18 o 
 -14   7   1        1.10        3.03     11.18 o 
 -13   7   1       51.98       58.19     13.32 o 
 -12   7   1        6.56       10.81     10.48 o 
 -11   7   1     1091.72     1152.21     41.85 o 
 -10   7   1       19.22       18.10      9.90 o 
  -9   7   1     3090.40     3206.56     76.87 o 
  -8   7   1      805.39      826.09     21.61 o 
  -7   7   1     4652.36     4826.29     99.21 o 
  -6   7   1        1.21       22.75     10.15 o 
  -5   7   1     4644.72     4568.47     58.01 o 
  -4   7   1      157.20      212.99     11.78 o 
  -3   7   1     4153.41     4273.08     49.35 o 
  -2   7   1       23.02       34.76      4.97 o 
  -1   7   1     4031.38     4127.37     52.21 o 
   0   7   1       10.28        9.00      4.20 o 
   1   7   1     1345.69     1253.51     21.10 o 
   2   7   1      167.53      106.70      7.35 o 
   3   7   1     1330.83     1343.05     25.44 o 
   4   7   1       20.03        4.36     11.47 o 
   5   7   1      883.72      968.30     19.77 o 
   6   7   1       74.17       90.04      9.97 o 
   7   7   1        6.43       16.09     11.04 o 
   8   7   1        0.75       -3.26      6.97 o 
   9   7   1       24.89       27.30      7.86 o 
  10   7   1       11.43        1.80      6.97 o 
  11   7   1        0.35       -0.67      8.26 o 
  12   7   1       99.54       85.10     11.12 o 
  13   7   1      616.25      629.39     24.51 o 
  14   7   1        1.12      -10.48     10.48 o 
  15   7   1       85.42       64.91     24.96 o 
 -14   8   1      345.81      391.11     34.95 o 
 -13   8   1      204.47      268.53     20.93 o 
 -12   8   1     1224.41     1373.54     41.30 o 
 -11   8   1       56.75       86.99     14.01 o 
 -10   8   1      967.14     1034.92     38.77 o 
  -9   8   1      307.02      296.17     17.50 o 
  -8   8   1     2305.57     2422.32     49.25 o 
  -7   8   1     2012.02     1960.17     42.49 o 
  -6   8   1      824.72      842.32     29.31 o 
  -5   8   1     1855.68     1880.68     34.26 o 
  -4   8   1        4.83       -7.04      7.04 o 
  -3   8   1      302.71      320.00     12.28 o 
  -2   8   1      427.13      444.07     16.11 o 
  -1   8   1      905.14     1049.37     20.35 o 
   0   8   1      966.35     1032.10     20.50 o 
   1   8   1       14.97       -3.69      6.02 o 
   2   8   1     4934.21     5084.08     58.64 o 
   3   8   1     1298.94     1324.41     27.00 o 
   4   8   1     4447.44     4621.91     59.38 o 
   5   8   1      876.68     1028.52     21.10 o 
   6   8   1     3505.91     3559.00     79.79 o 
   7   8   1      386.59      331.79     13.54 o 
   8   8   1     3085.23     3035.66     65.89 o 
   9   8   1      202.11      158.37     19.86 o 
  10   8   1     2056.45     2111.44     44.91 o 
  11   8   1        1.95       -3.86     10.48 o 
  12   8   1      435.88      506.27     22.43 o 
  13   8   1      122.62      140.28     15.31 o 
 -12   9   1      572.14      525.09     28.05 o 
 -11   9   1       20.77       24.39     12.42 o 
 -10   9   1      495.63      484.73     22.06 o 
  -9   9   1       87.56      110.22     14.35 o 
  -8   9   1      276.99      227.90     16.34 o 
  -7   9   1     1077.77     1086.80     54.92 o 
  -6   9   1       16.13        5.80     12.76 o 
  -5   9   1     2741.38     2849.29     65.90 o 
  -4   9   1      138.52      147.61     12.22 o 
  -3   9   1     4927.96     4700.67     69.09 o 
  -2   9   1     1120.52     1190.88     30.72 o 
  -1   9   1     7708.02     7716.91    126.09 o 
   0   9   1     1586.52     1655.22     37.45 o 
   1   9   1     1278.08     1239.43     23.62 o 
   2   9   1      471.81      654.68     18.70 o 
   3   9   1     3540.84     3670.38     56.67 o 
   4   9   1      114.77       87.97     10.66 o 
   5   9   1      517.26      546.85     18.06 o 
   6   9   1      114.57       85.01     10.12 o 
   7   9   1       10.29        0.24      6.89 o 
   8   9   1      161.92      141.11     16.00 o 
   9   9   1       94.95       96.99     13.04 o 
  10   9   1      348.70      292.66     18.21 o 
  11   9   1      427.68      473.03     22.33 o 
  12   9   1      347.25      365.55     26.63 o 
 -10  10   1      178.17      205.56     17.54 o 
  -9  10   1      180.25      152.58     16.00 o 
  -8  10   1      295.01      294.51     19.47 o 
  -7  10   1       93.12       72.41     16.48 o 
  -6  10   1      105.75      110.21     13.75 o 
  -5  10   1       65.61       61.72     12.79 o 
  -4  10   1      515.41      623.67     33.06 o 
  -3  10   1        3.11       -3.14     10.86 o 
  -2  10   1       83.86       90.90     20.64 o 
  -1  10   1        0.64       -0.30      4.60 o 
   0  10   1      164.45      153.13     17.65 o 
   1  10   1       25.96       19.96     11.01 o 
   2  10   1      156.26      136.83     14.35 o 
   3  10   1       91.03       60.30     17.74 o 
   4  10   1     1012.40     1053.39     34.10 o 
   5  10   1       47.44       34.53     13.98 o 
   6  10   1      444.91      493.86     23.02 o 
   7  10   1      137.99      135.72     15.68 o 
   8  10   1      317.63      353.30     20.48 o 
   9  10   1        1.16       -9.43     11.53 o 
  10  10   1      272.68      272.02     19.67 o 
  -8  11   1      164.93      219.43     19.52 o 
  -7  11   1       22.95       21.08     13.45 o 
  -6  11   1      127.28      155.10     16.79 o 
  -5  11   1       16.45       -2.33     14.68 o 
  -4  11   1      158.20      168.24     25.80 o 
  -3  11   1       11.68        4.34     13.50 o 
  -2  11   1        0.01      -18.31     18.31 o 
  -1  11   1      317.78      327.87     33.29 o 
   0  11   1        9.01      -13.31     18.31 o 
   1  11   1      192.74      228.01     29.96 o 
   2  11   1        9.42       -8.02     12.79 o 
   3  11   1        0.10       25.80     19.14 o 
   4  11   1        0.25        2.29     13.98 o 
   5  11   1        4.00       28.29     24.96 o 
   6  11   1        0.77       -4.53     14.68 o 
   7  11   1       49.53       43.27     24.96 o 
  -3  12   1        0.02       11.65     21.64 o 
  -2  12   1       30.08       49.93     23.30 o 
   3  12   1       37.79       56.59     24.96 o 
 -18   0   2      144.85      160.49     19.39 o 
 -16   0   2       58.32       98.29     15.85 o 
 -14   0   2       36.28       43.03     12.31 o 
 -12   0   2     1711.15     1701.98     34.57 o 
 -10   0   2    14172.89    13905.13    202.32 o 
  -8   0   2     3872.77     2416.71     40.56 o 
  -6   0   2    61205.28    63198.93    897.00 o 
  -4   0   2    98863.65    86914.01   2394.11 o 
  -2   0   2    61612.36    52559.55   1567.82 o 
   0   0   2    54785.20    48696.12    808.68 o 
   2   0   2    92844.62    88491.26   1431.38 o 
   4   0   2     7330.40     6892.39    100.18 o 
   6   0   2      504.01      695.32     14.41 o 
   8   0   2    11307.30    10487.35    152.92 o 
  10   0   2    23968.83    23332.08    387.17 o 
  12   0   2    18012.87    18185.70    264.33 o 
  14   0   2     8433.38     8918.11    165.27 o 
  16   0   2     2466.74     2549.39     67.40 o 
  18   0   2      420.28      514.91     29.99 o 
 -18   1   2        0.85       19.61     10.18 o 
 -17   1   2      303.06      330.14     24.26 o 
 -16   1   2     1121.60     1162.47     35.79 o 
 -15   1   2     1351.31     1393.66     31.71 o 
 -14   1   2      788.14      858.84     19.32 o 
 -13   1   2     2338.31     2180.23     32.85 o 
 -12   1   2     1222.04     1344.61     20.82 o 
 -11   1   2     2237.88     2093.80     27.60 o 
 -10   1   2      562.30      588.07     17.91 o 
  -9   1   2     4066.77     4457.50     49.46 o 
  -8   1   2      952.08     1182.03     16.51 o 
  -7   1   2      250.80      350.77      7.82 o 
  -6   1   2       13.98       62.50      6.75 o 
  -5   1   2      159.29      406.39     14.41 o 
  -4   1   2      663.23      475.27      8.93 o 
  -3   1   2    17951.21    18939.46    189.05 o 
  -2   1   2     3776.78     3529.30     36.28 o 
  -1   1   2      197.69      221.63      7.79 o 
   0   1   2     1037.77     1166.86     14.38 o 
   1   1   2    40138.05    39864.86    437.15 o 
   2   1   2       27.51       31.02      7.99 o 
   3   1   2    87101.36    85292.84   1131.34 o 
   4   1   2     7168.31     6551.56     66.91 o 
   5   1   2    62932.14    64163.82    771.10 o 
   6   1   2     7194.67     6548.06     68.27 o 
   7   1   2    65810.58    63888.91    639.74 o 
   8   1   2     4912.30     4791.72     52.07 o 
   9   1   2    15969.75    16252.45    165.41 o 
  10   1   2     1141.25     1089.31     24.81 o 
  11   1   2     3755.45     3930.60     58.37 o 
  12   1   2      193.95      151.39      9.98 o 
  13   1   2      415.74      488.10     14.86 o 
  14   1   2       17.97       25.35      9.37 o 
  15   1   2       30.09       36.84      9.71 o 
  16   1   2       57.87       59.26     10.77 o 
  17   1   2      128.24      111.47     12.84 o 
  18   1   2       18.33       15.94     10.38 o 
 -18   2   2        9.42       17.73      9.93 o 
 -17   2   2     1023.68     1035.86     32.48 o 
 -16   2   2        5.50       12.34      7.78 o 
 -15   2   2     1078.45     1050.16     22.33 o 
 -14   2   2      807.95      841.10     18.89 o 
 -13   2   2      944.71      924.92     19.18 o 
 -12   2   2     2469.42     2547.59     36.07 o 
 -11   2   2     1441.24     1507.19     21.91 o 
 -10   2   2     6694.50     6829.76     73.68 o 
  -9   2   2        1.05        9.78      3.69 o 
  -8   2   2     9133.32     9312.79    121.04 o 
  -7   2   2      169.24      210.57      7.74 o 
  -6   2   2     3895.31     4174.94     45.08 o 
  -5   2   2      167.06      111.15      7.12 o 
  -4   2   2    16622.05    15457.64    155.19 o 
  -3   2   2      565.04      678.59      9.07 o 
  -2   2   2     6763.07     6398.42     65.24 o 
  -1   2   2     8174.53     9095.29    174.35 o 
   0   2   2     1161.73      853.71     15.48 o 
   1   2   2     1241.36     1107.49     16.61 o 
   2   2   2     2336.10     2810.74     30.24 o 
   3   2   2      207.63      151.19      9.57 o 
   4   2   2      950.82      776.84     12.17 o 
   5   2   2      815.69     1063.63     15.57 o 
   6   2   2     2099.53     2484.71     28.54 o 
   7   2   2        0.25       21.53      3.85 o 
   8   2   2      202.20      231.25     16.50 o 
   9   2   2     2378.27     2149.05     26.89 o 
  10   2   2      209.94      274.62     10.07 o 
  11   2   2      227.86      179.01      9.89 o 
  12   2   2        5.05       -3.60      6.22 o 
  13   2   2      434.04      401.46     13.54 o 
  14   2   2       32.81       38.65     10.10 o 
  15   2   2      204.15      203.84     13.28 o 
  16   2   2      129.83      141.45     12.88 o 
  17   2   2       71.05       52.97     11.16 o 
  18   2   2      195.27      250.56     18.46 o 
 -18   3   2      157.96      171.72     16.00 o 
 -17   3   2      131.23      134.47     14.41 o 
 -16   3   2       29.62       12.22      8.15 o 
 -15   3   2      134.54      173.19     11.41 o 
 -14   3   2       32.67       23.62      8.29 o 
 -13   3   2      360.58      519.97     15.13 o 
 -12   3   2     2778.34     2790.00     39.19 o 
 -11   3   2       38.36       50.68      7.25 o 
 -10   3   2     2386.96     2173.75     41.17 o 
  -9   3   2     2535.04     2456.92     66.53 o 
  -8   3   2    11186.72    11240.71    116.27 o 
  -7   3   2     4352.68     4259.50     47.15 o 
  -6   3   2    15580.77    15506.94    157.26 o 
  -5   3   2     2161.89     2481.27     28.65 o 
  -4   3   2     9996.87    10566.35    107.78 o 
  -3   3   2     4065.14     4131.03     44.17 o 
  -2   3   2    10741.25    12628.87    137.93 o 
  -1   3   2      135.50      104.13      9.39 o 
   0   3   2      747.11     1143.06     14.29 o 
   1   3   2     2410.36     3374.15     39.86 o 
   2   3   2       47.20       31.59      3.53 o 
   3   3   2     5637.09     6825.39     70.84 o 
   4   3   2        3.71        3.74      3.09 o 
   5   3   2    11724.64    11271.63    125.18 o 
   6   3   2     1217.09     1256.22     18.81 o 
   7   3   2     8915.31     8906.96    101.02 o 
   8   3   2      565.55      514.10     15.66 o 
   9   3   2     2980.48     2790.49     37.24 o 
  10   3   2      213.06      225.82     10.43 o 
  11   3   2      908.91      859.10     17.97 o 
  12   3   2        5.87       15.64      6.70 o 
  13   3   2      179.60      191.31     10.97 o 
  14   3   2     1080.24     1044.59     22.27 o 
  15   3   2      249.00      270.08     13.68 o 
  16   3   2      609.99      582.86     19.92 o 
  17   3   2      438.00      462.80     19.26 o 
 -17   4   2      194.54      196.43     16.91 o 
 -16   4   2       15.68       38.52     20.34 o 
 -15   4   2      380.63      430.70     17.67 o 
 -14   4   2       11.96       48.00     14.95 o 
 -13   4   2     2228.70     2165.79     44.56 o 
 -12   4   2      999.19      967.81     26.18 o 
 -11   4   2     8839.33     8480.68     99.63 o 
 -10   4   2     1966.20     1888.61     28.58 o 
  -9   4   2     2392.50     2179.37     31.27 o 
  -8   4   2     8550.47     7731.11     82.45 o 
  -7   4   2      236.51      218.44      7.20 o 
  -6   4   2    12945.87    12259.45    138.19 o 
  -5   4   2      130.63      146.84      8.99 o 
  -4   4   2    28715.30    31057.43    310.97 o 
  -3   4   2    14212.32    14856.53    150.73 o 
  -2   4   2    22199.06    23730.27    238.07 o 
  -1   4   2     9067.52     9366.32    103.98 o 
   0   4   2     9909.54    10980.18    112.32 o 
   1   4   2    18229.37    20386.04    225.38 o 
   2   4   2     1917.59     1925.62     25.81 o 
   3   4   2     1369.84     1224.39     20.22 o 
   4   4   2     1229.67     1530.82     21.53 o 
   5   4   2      303.77      262.49      6.44 o 
   6   4   2     4216.50     3981.47     56.88 o 
   7   4   2      137.00      156.98      9.87 o 
   8   4   2     3630.13     3383.43     43.57 o 
   9   4   2     3431.50     3141.67     41.81 o 
  10   4   2     1932.15     1729.63     27.14 o 
  11   4   2      286.24      251.13     11.49 o 
  12   4   2     3337.18     3039.62     42.91 o 
  13   4   2      353.53      374.59     14.34 o 
  14   4   2     1968.52     1748.18     30.15 o 
  15   4   2      360.12      423.52     15.87 o 
  16   4   2      433.88      420.59     16.46 o 
  17   4   2        3.17        0.63      9.76 o 
 -17   5   2      678.58      779.23     34.34 o 
 -16   5   2       10.46        5.46     11.45 o 
 -15   5   2     2642.72     2744.25     55.43 o 
 -14   5   2        0.63       14.60     11.45 o 
 -13   5   2     1744.83     1782.04     40.10 o 
 -12   5   2       15.51       15.60      7.40 o 
 -11   5   2     6669.38     6455.69     78.89 o 
 -10   5   2     1261.45     1411.20     24.14 o 
  -9   5   2     1116.30     1082.83     20.14 o 
  -8   5   2      286.77      293.90     10.78 o 
  -7   5   2     1073.55     1052.53     18.11 o 
  -6   5   2      641.59      567.31     11.20 o 
  -5   5   2     3917.75     3258.37     37.80 o 
  -4   5   2     2618.71     2584.29     30.78 o 
  -3   5   2    15486.84    15670.76    172.63 o 
  -2   5   2      659.41      712.65     14.51 o 
  -1   5   2    38099.21    39160.20    421.90 o 
   0   5   2       18.05       10.38      4.84 o 
   1   5   2    23895.71    23528.44    260.79 o 
   2   5   2      181.88      179.06      9.68 o 
   3   5   2    20581.74    19865.31    222.84 o 
   4   5   2       51.73       67.22      4.57 o 
   5   5   2     8065.02     7046.95     75.18 o 
   6   5   2     1033.16      895.27     17.16 o 
   7   5   2     6721.32     6676.10     80.17 o 
   8   5   2      184.38      184.26     10.20 o 
   9   5   2     2674.86     2708.01     41.96 o 
  10   5   2      956.56      966.52     19.56 o 
  11   5   2     1265.28     1317.36     24.13 o 
  12   5   2        0.39        9.87      7.68 o 
  13   5   2      451.00      554.84     24.53 o 
  14   5   2        4.95        7.30      8.15 o 
  15   5   2      183.40      216.56     12.89 o 
  16   5   2       41.31       32.41      9.17 o 
 -16   6   2        2.85        8.23     11.83 o 
 -15   6   2      326.16      268.35     18.12 o 
 -14   6   2      395.27      389.81     20.40 o 
 -13   6   2      748.64      707.83     24.15 o 
 -12   6   2     2131.45     2047.88     43.96 o 
 -11   6   2      515.98      477.37     19.80 o 
 -10   6   2     3703.74     3570.87     66.57 o 
  -9   6   2     1217.64     1154.66     22.04 o 
  -8   6   2    15269.86    15314.16    172.23 o 
  -7   6   2      484.74      506.73     15.85 o 
  -6   6   2    15670.76    15550.54    159.95 o 
  -5   6   2       53.85       65.15      5.86 o 
  -4   6   2    13089.50    13253.93    136.93 o 
  -3   6   2      303.99      343.65      9.34 o 
  -2   6   2     9326.07     9025.13     94.96 o 
  -1   6   2     3819.47     4345.36     52.96 o 
   0   6   2     1180.31      969.75     16.92 o 
   1   6   2     4183.82     4058.36     50.55 o 
   2   6   2      122.00       47.46      4.80 o 
   3   6   2      402.53      350.31     10.31 o 
   4   6   2      484.38      574.38     22.58 o 
   5   6   2      186.83      175.20      9.61 o 
   6   6   2       87.99       42.05      9.53 o 
   7   6   2      557.71      493.24     18.41 o 
   8   6   2      704.35      650.78     25.63 o 
   9   6   2     1417.33     1306.56     23.71 o 
  10   6   2     1077.40     1111.10     22.23 o 
  11   6   2     1167.29     1052.28     21.77 o 
  12   6   2       35.61       52.45      8.61 o 
  13   6   2        1.68        8.83      7.86 o 
  14   6   2      774.85      843.24     21.34 o 
  15   6   2       48.29       38.85     10.55 o 
  16   6   2      258.35      364.48     38.28 o 
 -15   7   2       43.57       66.37     13.04 o 
 -14   7   2        0.47       -2.64     11.93 o 
 -13   7   2      163.28      201.11     16.28 o 
 -12   7   2       66.42       50.01     12.08 o 
 -11   7   2      371.03      441.20     20.64 o 
 -10   7   2     1572.17     1461.44     36.83 o 
  -9   7   2       29.22       40.78     12.75 o 
  -8   7   2     2346.92     2264.46     39.20 o 
  -7   7   2      161.50      199.02     12.26 o 
  -6   7   2     7076.08     6625.36    104.02 o 
  -5   7   2        5.70       26.45      7.12 o 
  -4   7   2     6190.64     6108.24     67.48 o 
  -3   7   2      453.11      461.99     21.11 o 
  -2   7   2     2268.68     2168.38     28.46 o 
  -1   7   2      950.35      864.88     27.30 o 
   0   7   2       54.91       22.80      4.96 o 
   1   7   2     2455.23     2262.97     29.25 o 
   2   7   2     2511.24     2627.25     33.10 o 
   3   7   2     4078.40     3308.67    161.19 o 
   4   7   2     3333.17     3312.51    118.28 o 
   5   7   2     3816.91     3632.06     54.73 o 
   6   7   2     2673.82     2675.66     43.07 o 
   7   7   2     4664.98     4712.15     74.95 o 
   8   7   2      640.30      669.65     19.49 o 
   9   7   2      926.73      985.65     23.94 o 
  10   7   2       32.39       22.95      7.72 o 
  11   7   2      467.34      499.23     16.20 o 
  12   7   2      310.05      282.77     15.07 o 
  13   7   2      261.17      279.56     19.22 o 
  14   7   2      288.38      273.14     18.46 o 
  15   7   2        6.67        8.32     21.64 o 
 -13   8   2      250.96      195.03     17.15 o 
 -12   8   2       43.25       49.48     12.65 o 
 -11   8   2      100.47       77.40     12.79 o 
 -10   8   2       41.64       53.98     11.68 o 
  -9   8   2       42.81       23.59     10.86 o 
  -8   8   2     1136.65     1091.38     30.72 o 
  -7   8   2      195.01      199.48     15.03 o 
  -6   8   2      608.84      578.25     25.33 o 
  -5   8   2      356.90      377.88     15.50 o 
  -4   8   2      771.77      711.06     19.54 o 
  -3   8   2     1499.69     1487.82     25.40 o 
  -2   8   2      148.37      140.89      9.31 o 
  -1   8   2     1819.67     1854.26     31.96 o 
   0   8   2     2717.71     2410.78     35.17 o 
   1   8   2     1455.30     1659.42     34.64 o 
   2   8   2     1424.18     1427.56     27.95 o 
   3   8   2      460.26      580.59     18.03 o 
   4   8   2     1650.58     1650.65     37.38 o 
   5   8   2       10.58       14.69      6.97 o 
   6   8   2        5.92       11.22      7.41 o 
   7   8   2       12.30       24.60      7.40 o 
   8   8   2       24.35       15.75      7.58 o 
   9   8   2      817.87      682.87     20.68 o 
  10   8   2        6.04       35.02      9.54 o 
  11   8   2      111.07       85.38     14.65 o 
  12   8   2      148.26      167.62     15.31 o 
  13   8   2      155.29      153.95     15.68 o 
 -12   9   2      366.97      401.72     22.17 o 
 -11   9   2      336.20      338.77     20.48 o 
 -10   9   2      317.91      326.33     19.75 o 
  -9   9   2       65.82       38.85     11.83 o 
  -8   9   2        4.56       -3.79     10.48 o 
  -7   9   2       14.33       13.96     10.22 o 
  -6   9   2        6.53       40.66     10.86 o 
  -5   9   2        9.55       19.68     10.91 o 
  -4   9   2      231.57      296.82     17.92 o 
  -3   9   2     1452.15     1506.51     35.53 o 
  -2   9   2      673.28      652.97     17.84 o 
  -1   9   2      643.24      356.16     28.29 o 
   0   9   2      245.53      267.60     14.72 o 
   1   9   2     2806.33     2665.23     51.82 o 
   2   9   2       11.47        4.48      4.45 o 
   3   9   2      383.44      460.37     19.03 o 
   4   9   2       64.39       41.14      8.05 o 
   5   9   2      577.72      604.71     17.08 o 
   6   9   2       59.77       40.60      9.28 o 
   7   9   2       36.16       60.09     10.03 o 
   8   9   2        8.06       10.40      9.15 o 
   9   9   2        2.10       18.65     11.18 o 
  10   9   2       64.37       76.62     13.38 o 
  11   9   2        2.07       18.56     12.42 o 
  12   9   2        0.45       -9.99     19.97 o 
 -10  10   2       24.49       36.43     13.38 o 
  -9  10   2      320.58      373.47     21.10 o 
  -8  10   2      277.95      342.39     21.86 o 
  -7  10   2      104.90      124.40     18.21 o 
  -6  10   2      986.53     1052.32     30.04 o 
  -5  10   2      162.30      145.55     14.71 o 
  -4  10   2     1563.14     1619.96     38.36 o 
  -3  10   2      186.78      204.62     16.64 o 
  -2  10   2     2463.00     2499.14     50.56 o 
  -1  10   2       47.01       36.61     15.30 o 
   0  10   2     1540.07     1565.53     74.89 o 
   1  10   2        2.29       -5.66      6.68 o 
   2  10   2     1076.26     1087.41     31.03 o 
   3  10   2      258.49      241.41     16.96 o 
   4  10   2        9.57        2.28     10.48 o 
   5  10   2       48.93       65.50     12.79 o 
   6  10   2      192.91      184.74     15.38 o 
   7  10   2       85.21       69.53     13.38 o 
   8  10   2      363.99      338.29     20.28 o 
   9  10   2       82.11       81.51     14.24 o 
  10  10   2      758.43      758.26     33.52 o 
  -8  11   2       27.29       27.27     13.75 o 
  -7  11   2      330.71      316.22     38.28 o 
  -6  11   2       19.56       -0.99     11.45 o 
  -5  11   2       94.99       79.60     14.07 o 
  -4  11   2       41.28       52.41     12.79 o 
  -3  11   2       83.20       59.08     15.30 o 
  -2  11   2       65.74       34.95     21.64 o 
  -1  11   2      324.60      336.19     34.95 o 
   0  11   2       84.38       54.92     23.30 o 
   1  11   2      550.98      621.85     30.53 o 
   2  11   2        3.41        0.83     14.12 o 
   3  11   2     1795.28     1905.13    114.01 o 
   4  11   2        9.22        8.32     23.30 o 
   5  11   2     1483.58     1595.71     50.56 o 
   6  11   2        0.30       -2.30     19.14 o 
   7  11   2     1268.92     1498.71     49.05 o 
  -3  12   2       10.86      -13.31     21.64 o 
  -2  12   2      182.30      201.38     31.62 o 
  -1  12   2        1.73        6.66     21.64 o 
   0  12   2      274.60      274.61     36.61 o 
 -17   0   3     1227.57     1410.68     43.54 o 
 -15   0   3     2656.96     2695.92     62.37 o 
 -13   0   3     8518.74     8620.30    132.52 o 
 -11   0   3    10664.41    10417.33    154.77 o 
  -9   0   3    10091.92     9620.68    141.98 o 
  -7   0   3    12944.81    16033.27    229.28 o 
  -5   0   3     1188.51     1291.09     27.49 o 
  -3   0   3      107.97      102.01      8.32 o 
  -1   0   3     8289.87     8556.49    121.71 o 
   1   0   3     6293.59     7502.48    125.86 o 
   3   0   3      109.39       71.67     11.01 o 
   5   0   3      654.02      574.86     12.49 o 
   7   0   3     7165.17     8550.19    125.14 o 
   9   0   3      244.03      361.56     13.04 o 
  11   0   3     1833.66     2020.95     58.95 o 
  13   0   3       38.54       33.44     14.15 o 
  15   0   3       24.03       31.04     13.50 o 
  17   0   3      255.16      250.17     21.75 o 
 -18   1   3      859.95      902.27     30.51 o 
 -17   1   3      398.25      449.51     22.34 o 
 -16   1   3     1109.35     1143.14     41.56 o 
 -15   1   3      400.62      425.52     18.25 o 
 -14   1   3      296.29      329.18     13.06 o 
 -13   1   3       10.30        0.93      6.02 o 
 -12   1   3      312.57      289.23     10.05 o 
 -11   1   3      101.06       69.75      5.75 o 
 -10   1   3       43.76      111.56      8.82 o 
  -9   1   3      968.67      901.06     15.51 o 
  -8   1   3     6463.53     6687.37     77.96 o 
  -7   1   3     3370.64     3451.97     49.01 o 
  -6   1   3     2976.81     3895.89     46.86 o 
  -5   1   3    22012.29    22089.91    220.68 o 
  -4   1   3     8730.18     9867.03     99.71 o 
  -3   1   3    43281.13    42415.05    591.35 o 
  -2   1   3      260.69      287.55      7.03 o 
  -1   1   3    52713.58    52646.30    658.48 o 
   0   1   3       25.91       -3.12      3.12 o 
   1   1   3    11235.76    12345.87    123.31 o 
   2   1   3    10690.08    10773.19    108.11 o 
   3   1   3       27.71        8.24      2.07 o 
   4   1   3        1.75        9.42      2.33 o 
   5   1   3     3073.85     2548.33     28.13 o 
   6   1   3       57.48       14.71      2.69 o 
   7   1   3    11693.74    11520.89    117.91 o 
   8   1   3      681.55      850.23     13.33 o 
   9   1   3    17231.09    17287.04    175.78 o 
  10   1   3     1441.43     1559.27     21.84 o 
  11   1   3    10168.37    10154.39    116.27 o 
  12   1   3      102.73       90.62      9.91 o 
  13   1   3     4467.53     4428.10     63.22 o 
  14   1   3       50.61       32.46      8.87 o 
  15   1   3     2070.29     2100.72     38.54 o 
  16   1   3      133.64      101.43     11.65 o 
  17   1   3      159.54      184.86     14.15 o 
  18   1   3       74.64       41.48     13.11 o 
 -18   2   3      109.63      126.44     15.37 o 
 -17   2   3        0.49       16.96      9.34 o 
 -16   2   3        0.31        8.47      7.63 o 
 -15   2   3       49.28       24.34      8.02 o 
 -14   2   3       44.16       47.54      7.72 o 
 -13   2   3       19.81        4.88      6.67 o 
 -12   2   3       57.53       52.65     15.25 o 
 -11   2   3      571.86      658.30     14.51 o 
 -10   2   3       10.09       19.72      5.79 o 
  -9   2   3     1688.82     1790.41     25.97 o 
  -8   2   3       13.25       13.26      3.69 o 
  -7   2   3    13058.33    15123.18    153.53 o 
  -6   2   3      412.30      295.16      8.71 o 
  -5   2   3     3192.25     2896.75     34.88 o 
  -4   2   3    20890.01    20416.28    204.07 o 
  -3   2   3     3140.68     2798.08     30.03 o 
  -2   2   3    29583.07    28482.46    284.75 o 
  -1   2   3     2680.31     2436.46     26.22 o 
   0   2   3    98611.23    93313.11   1259.61 o 
   1   2   3     1251.08     1169.69     13.97 o 
   2   2   3   168845.53   154755.97   2943.50 o 
   3   2   3       30.37       37.98      5.96 o 
   4   2   3    59105.57    59537.55    645.10 o 
   5   2   3     1963.16     1943.55     25.07 o 
   6   2   3    42514.50    43336.85    465.78 o 
   7   2   3     1895.76     1825.09     22.66 o 
   8   2   3    15339.63    15967.19    162.49 o 
   9   2   3      914.61      919.49     17.72 o 
  10   2   3     2301.48     2476.46     34.02 o 
  11   2   3       54.53       54.82      6.70 o 
  12   2   3       37.02       60.36      7.40 o 
  13   2   3       89.51       56.41      8.02 o 
  14   2   3     1293.40     1321.13     24.69 o 
  15   2   3       74.73       77.12     10.77 o 
  16   2   3      586.82      650.70     21.37 o 
  17   2   3      295.70      333.02     17.23 o 
  18   2   3     1051.07     1113.38     41.14 o 
 -18   3   3      254.49      246.86     21.75 o 
 -17   3   3       43.65       44.60     10.38 o 
 -16   3   3      247.70      231.86     14.11 o 
 -15   3   3      880.81      842.20     37.94 o 
 -14   3   3       20.74        8.34      7.68 o 
 -13   3   3     6028.81     6070.66    189.03 o 
 -12   3   3       68.36       85.31      9.10 o 
 -11   3   3    12734.72    12612.84    161.50 o 
 -10   3   3     1237.08     1224.30     18.70 o 
  -9   3   3    26633.73    25442.29    257.04 o 
  -8   3   3     4401.11     4437.21     49.38 o 
  -7   3   3    33592.51    32873.07    329.02 o 
  -6   3   3      189.78      122.56      7.22 o 
  -5   3   3    17301.36    16254.60    164.10 o 
  -4   3   3       15.60       42.61      2.79 o 
  -3   3   3    18082.94    17949.95    180.10 o 
  -2   3   3     4584.99     4177.17     44.39 o 
  -1   3   3    13555.33    14039.03    152.81 o 
   0   3   3     3808.64     3240.29     35.06 o 
   1   3   3     1717.29     1576.86     21.05 o 
   2   3   3     2100.11     1628.25     19.39 o 
   3   3   3     3700.54     3102.19     34.05 o 
   4   3   3     4317.52     5265.90     60.80 o 
   5   3   3    13182.19    12709.45    140.60 o 
   6   3   3        2.44       -0.42      4.16 o 
   7   3   3    16603.43    17187.84    188.98 o 
   8   3   3      113.69      101.25      8.35 o 
   9   3   3    13038.15    13739.25    153.99 o 
  10   3   3       78.30       86.56      7.40 o 
  11   3   3    12824.79    12921.54    146.63 o 
  12   3   3     1721.33     1713.64     28.10 o 
  13   3   3     3290.43     3454.80     47.69 o 
  14   3   3      570.47      551.37     16.77 o 
  15   3   3      874.42      983.81     22.78 o 
  16   3   3      226.09      209.86     15.90 o 
  17   3   3      749.06      812.12     24.31 o 
 -17   4   3      115.98      122.61     14.65 o 
 -16   4   3      970.75     1064.85     30.63 o 
 -15   4   3      384.09      367.57     25.55 o 
 -14   4   3     1220.23     1259.62     32.13 o 
 -13   4   3     1511.17     1404.84     25.34 o 
 -12   4   3     2097.16     2081.68     32.32 o 
 -11   4   3     2865.86     2875.47     40.08 o 
 -10   4   3        7.14       16.67      5.73 o 
  -9   4   3     2912.49     2694.12     36.37 o 
  -8   4   3     4788.69     4523.61     50.97 o 
  -7   4   3     5908.30     5889.54     70.05 o 
  -6   4   3    12124.69    11727.28    120.88 o 
  -5   4   3       38.94       52.06      6.52 o 
  -4   4   3    44096.70    44753.32    446.81 o 
  -3   4   3     5151.36     5423.60     57.68 o 
  -2   4   3    47688.94    46956.07    505.07 o 
  -1   4   3       34.44      118.02     11.73 o 
   0   4   3    47887.50    45607.47    457.18 o 
   1   4   3      175.10      124.04      5.08 o 
   2   4   3    10300.06    10215.09    131.17 o 
   3   4   3      365.50      483.31      8.93 o 
   4   4   3     9758.17    10516.29    128.02 o 
   5   4   3      244.38      223.50      8.15 o 
   6   4   3     3647.43     4112.66     57.07 o 
   7   4   3       34.66       10.81      8.57 o 
   8   4   3        3.41       12.50      5.34 o 
   9   4   3      156.58      177.55     13.20 o 
  10   4   3      107.15       96.69     10.83 o 
  11   4   3      295.80      310.69     12.16 o 
  12   4   3      199.22      227.42     11.45 o 
  13   4   3      346.55      260.65     12.65 o 
  14   4   3      102.66      115.02     10.39 o 
  15   4   3       28.63       18.60      8.28 o 
  16   4   3        1.09        6.62      8.42 o 
  17   4   3       54.99       38.28     16.48 o 
 -17   5   3       16.04        5.51     15.16 o 
 -16   5   3      376.18      305.14     19.03 o 
 -15   5   3      193.70      202.68     18.13 o 
 -14   5   3     2155.39     1991.63     43.60 o 
 -13   5   3      239.41      267.44     17.50 o 
 -12   5   3      360.38      383.03     17.87 o 
 -11   5   3     5501.40     5326.62     66.99 o 
 -10   5   3      240.54      237.85     10.89 o 
  -9   5   3      815.62      802.25     16.89 o 
  -8   5   3      719.53      673.46     15.03 o 
  -7   5   3     2440.08     2524.75     34.23 o 
  -6   5   3      667.37      593.01     11.76 o 
  -5   5   3      680.85      779.06     13.58 o 
  -4   5   3     7330.95     7928.91     83.68 o 
  -3   5   3      366.32      546.27     11.66 o 
  -2   5   3     4733.26     4800.45     56.64 o 
  -1   5   3      111.09      170.68     13.74 o 
   0   5   3    17520.63    18098.17    183.30 o 
   1   5   3     1068.90      902.47     14.51 o 
   2   5   3    14095.87    14253.90    160.27 o 
   3   5   3      488.86      251.25     13.00 o 
   4   5   3     3365.59     3073.91     35.77 o 
   5   5   3       61.71       79.19      6.12 o 
   6   5   3      234.72      267.00      9.64 o 
   7   5   3       19.97        0.05      5.50 o 
   8   5   3     1192.57     1110.65     20.23 o 
   9   5   3        7.82       -0.08      6.08 o 
  10   5   3     1327.11     1137.96     21.81 o 
  11   5   3      312.52      371.84     16.55 o 
  12   5   3      928.38      842.49     19.67 o 
  13   5   3       35.19       56.93      9.03 o 
  14   5   3      474.35      482.04     16.18 o 
  15   5   3        4.66       -4.47      8.05 o 
  16   5   3       15.53        2.12      8.46 o 
 -16   6   3      236.97      211.23     17.15 o 
 -15   6   3       78.21       93.35     14.35 o 
 -14   6   3      250.46      171.03     15.56 o 
 -13   6   3      566.14      549.76     21.61 o 
 -12   6   3      389.33      310.19     17.87 o 
 -11   6   3     1176.15     1083.86     29.34 o 
 -10   6   3      258.04      264.55     16.91 o 
  -9   6   3     2681.15     2470.19     47.91 o 
  -8   6   3       34.16       59.44     17.15 o 
  -7   6   3     5032.75     4972.77     61.67 o 
  -6   6   3      807.01      726.95     23.64 o 
  -5   6   3     4797.65     4741.68     53.47 o 
  -4   6   3     3445.88     3233.11     38.35 o 
  -3   6   3     1226.58     1230.99     19.94 o 
  -2   6   3     7626.96     7562.93     87.22 o 
  -1   6   3     1131.26     1151.23     18.66 o 
   0   6   3     6480.17     7275.75     77.72 o 
   1   6   3      466.49      475.52     10.65 o 
   2   6   3     1458.11     1559.32     23.41 o 
   3   6   3     2012.53     2039.54     26.37 o 
   4   6   3      171.10      223.21     14.17 o 
   5   6   3     6893.79     6772.85     80.36 o 
   6   6   3       28.78       58.87     10.38 o 
   7   6   3     1664.61     1598.54     26.06 o 
   8   6   3     1016.48      963.82     19.82 o 
   9   6   3      325.56      387.43     13.35 o 
  10   6   3       93.56      108.29      9.58 o 
  11   6   3      442.21      469.80     15.71 o 
  12   6   3       40.23       38.73      8.42 o 
  13   6   3      229.41      179.32     11.85 o 
  14   6   3       31.79       35.95      9.21 o 
  15   6   3      114.32       99.32     10.91 o 
 -15   7   3      122.83      131.75     15.31 o 
 -14   7   3       18.84       18.80     11.45 o 
 -13   7   3      566.58      609.17     23.91 o 
 -12   7   3       49.14       71.81     12.15 o 
 -11   7   3     3588.76     3487.24     64.72 o 
 -10   7   3      612.53      712.81     24.57 o 
  -9   7   3     3509.48     3237.39     60.34 o 
  -8   7   3      658.99      669.92     28.81 o 
  -7   7   3     8448.55     8422.06    132.03 o 
  -6   7   3     1401.66     1249.05     25.91 o 
  -5   7   3     8409.46     8430.77    101.07 o 
  -4   7   3      338.70      263.26     10.82 o 
  -3   7   3     2099.56     2171.02     31.21 o 
  -2   7   3      837.64      784.85     20.20 o 
  -1   7   3       33.04       10.21      3.35 o 
   0   7   3        9.75        1.16      5.41 o 
   1   7   3     2404.65     2073.37     30.22 o 
   2   7   3       50.63       34.46      6.77 o 
   3   7   3     5462.03     5280.01     64.97 o 
   4   7   3      399.15      464.37     13.91 o 
   5   7   3     5246.43     5008.03     74.22 o 
   6   7   3      310.07      236.28     11.69 o 
   7   7   3     1997.71     1890.18     31.57 o 
   8   7   3        9.21       19.56      7.40 o 
   9   7   3      471.52      442.48     16.00 o 
  10   7   3       13.19       13.31      7.83 o 
  11   7   3      203.79      185.64     11.46 o 
  12   7   3       87.14       92.91     10.26 o 
  13   7   3      329.88      317.10     15.13 o 
  14   7   3        4.24       -2.72      9.71 o 
 -13   8   3       82.06      125.24     15.21 o 
 -12   8   3      140.37      150.00     15.31 o 
 -11   8   3       16.31        5.69     10.22 o 
 -10   8   3      143.11      138.42     14.41 o 
  -9   8   3       42.35       25.06     10.86 o 
  -8   8   3       46.20       66.99     13.98 o 
  -7   8   3      340.45      374.78     18.21 o 
  -6   8   3      945.33     1013.82     28.43 o 
  -5   8   3     1994.60     1819.25     39.61 o 
  -4   8   3     2614.88     2756.01     44.86 o 
  -3   8   3     1708.52     1610.01     30.45 o 
  -2   8   3     5135.70     5046.22     82.71 o 
  -1   8   3      696.27      587.49     18.02 o 
   0   8   3    13674.58    13969.27    207.64 o 
   1   8   3      445.04      396.49     20.43 o 
   2   8   3     5089.18     4674.73    129.08 o 
   3   8   3       75.18       67.16      8.53 o 
   4   8   3     4612.24     4681.91     67.35 o 
   5   8   3     1624.87     1674.35     28.48 o 
   6   8   3     2956.21     3085.99     44.01 o 
   7   8   3      302.89      311.44     13.16 o 
   8   8   3      522.63      566.44     16.32 o 
   9   8   3       95.42      105.17     10.75 o 
  10   8   3       51.17       71.77      9.51 o 
  11   8   3       40.78       28.48     11.29 o 
  12   8   3        5.25        6.11      9.33 o 
  13   8   3       23.52        3.26     12.15 o 
 -12   9   3      151.04      157.52     16.84 o 
 -11   9   3      105.30      141.64     15.37 o 
 -10   9   3      113.24       96.26     14.07 o 
  -9   9   3      199.77      259.29     17.92 o 
  -8   9   3        0.47       -6.66     16.64 o 
  -7   9   3     1044.92     1065.58     30.72 o 
  -6   9   3       42.90       44.25     11.45 o 
  -5   9   3     1051.25     1048.67     29.10 o 
  -4   9   3      183.01      186.57     15.61 o 
  -3   9   3     1347.53     1317.46     39.85 o 
  -2   9   3     1557.66     1570.66     31.54 o 
  -1   9   3     2660.75     2558.26     83.30 o 
   0   9   3      280.82      252.64     14.54 o 
   1   9   3     1918.39     1836.29     44.07 o 
   2   9   3      614.83      636.88     23.37 o 
   3   9   3        5.88        0.49      7.79 o 
   4   9   3       11.91       25.23      8.26 o 
   5   9   3        4.90       -3.17      6.18 o 
   6   9   3        2.35       -0.92      5.08 o 
   7   9   3      890.04      879.59     23.44 o 
   8   9   3       50.41       30.55      9.43 o 
   9   9   3     1911.80     1973.58     38.62 o 
  10   9   3      256.73      252.72     18.38 o 
  11   9   3     1087.46     1224.24     34.06 o 
  12   9   3      148.60      147.28     23.30 o 
 -10  10   3        0.17       -6.82     12.08 o 
  -9  10   3      342.33      306.23     20.48 o 
  -8  10   3       46.29       23.30     21.64 o 
  -7  10   3       89.12       76.74     14.86 o 
  -6  10   3        7.80       25.18     11.45 o 
  -5  10   3       21.78       30.35     11.83 o 
  -4  10   3      119.63      113.35     14.07 o 
  -3  10   3      195.48      198.17     16.34 o 
  -2  10   3       15.66        7.77     10.57 o 
  -1  10   3      114.28       94.54     17.65 o 
   0  10   3      743.32      630.49     23.91 o 
   1  10   3      674.81      737.07     25.58 o 
   2  10   3      396.23      355.81     19.80 o 
   3  10   3       75.58       90.13     12.96 o 
   4  10   3     1296.94     1317.46     44.72 o 
   5  10   3       22.91       46.83     12.25 o 
   6  10   3      778.58      750.75     26.77 o 
   7  10   3       10.14       14.55     11.45 o 
   8  10   3      611.80      665.46     25.22 o 
   9  10   3       34.85       10.48     12.15 o 
  10  10   3      226.17      248.71     31.62 o 
  -8  11   3      499.04      549.73     39.94 o 
  -7  11   3        2.40        6.13     11.74 o 
  -6  11   3      463.58      466.70     23.65 o 
  -5  11   3       61.61       68.86     13.75 o 
  -4  11   3      522.71      535.44     23.06 o 
  -3  11   3        0.78      -12.95     12.95 o 
  -2  11   3       18.18       13.82     13.50 o 
  -1  11   3        1.12       -4.99     19.97 o 
   0  11   3       15.11        9.99     21.64 o 
   1  11   3       26.22       53.26     15.30 o 
   2  11   3      149.14      171.82     20.37 o 
   3  11   3        3.68       15.36     27.46 o 
   4  11   3       93.82       92.02     19.39 o 
   5  11   3       93.50      135.21     26.63 o 
   6  11   3       75.00       45.68     16.79 o 
   7  11   3       31.61       32.88     16.79 o 
  -2  12   3       10.53        0.00     19.97 o 
  -1  12   3       63.11       79.89     24.96 o 
   0  12   3       84.30       78.22     26.63 o 
   1  12   3       68.67      106.52     28.29 o 
 -18   0   4     1063.77     1215.61     40.59 o 
 -16   0   4     1236.40     1483.63     72.40 o 
 -14   0   4     1406.22     1516.33     33.89 o 
 -12   0   4     2312.55     2220.87     42.22 o 
 -10   0   4     2408.69     2489.92     43.79 o 
  -8   0   4     4094.05     3666.08    250.76 o 
  -6   0   4     1631.22     1912.30    124.82 o 
  -4   0   4     9260.39    11783.04    211.54 o 
  -2   0   4      943.89     1270.73     49.24 o 
   0   0   4     4502.11     5748.15     82.68 o 
   2   0   4    76131.98    76518.84   1082.15 o 
   4   0   4    11696.34    11002.27    157.55 o 
   6   0   4    24342.09    25860.55    366.14 o 
   8   0   4    40924.63    42726.47    602.90 o 
  10   0   4    26144.28    26168.34    373.60 o 
  12   0   4    12656.88    12755.86    225.25 o 
  14   0   4     3592.72     3553.59     76.47 o 
  16   0   4     1370.17     1452.34     45.77 o 
 -18   1   4      451.98      544.84     20.35 o 
 -17   1   4        0.91       24.56      9.76 o 
 -16   1   4     1900.37     1977.07     63.90 o 
 -15   1   4       43.81       46.74      8.32 o 
 -14   1   4     4158.47     4098.64     60.86 o 
 -13   1   4      241.73      220.52      9.68 o 
 -12   1   4     6750.51     6319.56     70.11 o 
 -11   1   4     1248.19     1191.19     25.18 o 
 -10   1   4     4642.99     4631.29     57.39 o 
  -9   1   4     4558.27     4660.33    108.44 o 
  -8   1   4     1298.14     1349.60     20.35 o 
  -7   1   4    17694.09    15692.56    252.39 o 
  -6   1   4     6152.95     7129.45     74.14 o 
  -5   1   4    25277.10    24039.82    269.24 o 
  -4   1   4       20.25       51.78     15.81 o 
  -3   1   4    66637.23    66100.93   1045.13 o 
  -2   1   4     1013.53     1247.57     20.66 o 
  -1   1   4    51291.62    50511.70    504.74 o 
   0   1   4     7702.45     8296.28     89.97 o 
   1   1   4     8482.25     9732.07     97.83 o 
   2   1   4    13465.07    15884.98    158.52 o 
   3   1   4    98860.14    98695.34   1186.16 o 
   4   1   4      245.72      136.82      4.59 o 
   5   1   4    17278.61    19107.11    191.80 o 
   6   1   4     2046.79     2318.83     26.68 o 
   7   1   4     2207.75     2138.94     25.55 o 
   8   1   4     1770.58     1763.09     22.39 o 
   9   1   4      390.05      350.98     12.78 o 
  10   1   4     1203.30     1256.54     20.82 o 
  11   1   4      297.53      333.16     15.17 o 
  12   1   4       67.33       81.50      8.99 o 
  13   1   4     2575.86     2615.61     42.28 o 
  14   1   4      147.85      151.16     11.84 o 
  15   1   4     1675.96     1795.00     37.23 o 
  16   1   4      114.60      134.63     12.68 o 
  17   1   4      851.01      901.77     25.33 o 
 -18   2   4       15.96       11.94     11.74 o 
 -17   2   4     1093.01      995.91     36.33 o 
 -16   2   4       64.17       58.47      8.89 o 
 -15   2   4      622.69      553.43     16.05 o 
 -14   2   4      338.51      300.79     14.27 o 
 -13   2   4       13.71       34.14      8.03 o 
 -12   2   4     2644.65     2469.62     52.66 o 
 -11   2   4     2606.52     2455.31     34.88 o 
 -10   2   4     5825.09     5868.62     71.49 o 
  -9   2   4     7909.22     7157.95     76.43 o 
  -8   2   4     9033.25     8237.64     86.34 o 
  -7   2   4    21285.23    21854.61    219.78 o 
  -6   2   4     4248.03     4626.89     49.66 o 
  -5   2   4    19247.76    19647.27    197.19 o 
  -4   2   4      657.74     1061.09     13.32 o 
  -3   2   4    11650.96    11951.58    120.30 o 
  -2   2   4     5527.59     5226.92     60.16 o 
  -1   2   4     8697.04     8401.64    106.85 o 
   0   2   4    43839.65    44790.41    500.11 o 
   1   2   4     6326.18     7748.16     78.69 o 
   2   2   4      381.83      600.10      8.42 o 
   3   2   4      438.95      444.72      6.85 o 
   4   2   4    11480.37    12081.03    132.61 o 
   5   2   4     1912.25     1991.15     25.81 o 
   6   2   4     6826.51     7143.61     74.50 o 
   7   2   4       73.69       91.80      4.66 o 
   8   2   4      755.56      696.55     11.88 o 
   9   2   4     1475.04     1726.41     25.39 o 
  10   2   4     1854.81     1892.91     27.93 o 
  11   2   4      743.70      756.36     16.49 o 
  12   2   4      203.39      250.57     13.91 o 
  13   2   4     1026.58      930.93     20.70 o 
  14   2   4       50.96      104.14     11.01 o 
  15   2   4      130.71      103.93     11.76 o 
  16   2   4        8.45       29.69     10.38 o 
  17   2   4      165.01      120.45     15.37 o 
 -18   3   4      341.46      428.53     37.45 o 
 -17   3   4      110.32      126.94     18.15 o 
 -16   3   4      758.16      742.55     25.12 o 
 -15   3   4      794.40      810.02     25.84 o 
 -14   3   4     1811.55     1757.48     33.13 o 
 -13   3   4       49.08       78.62      7.98 o 
 -12   3   4     5266.03     5204.15     66.06 o 
 -11   3   4      526.20      493.18     13.71 o 
 -10   3   4     4190.28     4396.31     57.69 o 
  -9   3   4       99.47      164.40      7.23 o 
  -8   3   4     8310.12     8422.93     88.58 o 
  -7   3   4     1403.71     1566.50     24.09 o 
  -6   3   4    11810.09    12773.17    130.59 o 
  -5   3   4     2918.30     3400.81     37.48 o 
  -4   3   4     8858.38     9508.16     97.32 o 
  -3   3   4       24.29       40.42      2.62 o 
  -2   3   4       18.72       15.73      3.09 o 
  -1   3   4     4303.08     4431.06     55.22 o 
   0   3   4     1441.60     1244.03     15.37 o 
   1   3   4      341.84      239.45      6.14 o 
   2   3   4     2702.25     2583.95     28.84 o 
   3   3   4     6014.70     6791.83     70.62 o 
   4   3   4     1079.64      945.62     14.77 o 
   5   3   4     4593.39     4724.90     55.61 o 
   6   3   4     2371.77     2486.49     32.31 o 
   7   3   4     2648.60     2452.61     32.79 o 
   8   3   4      501.24      550.92     19.97 o 
   9   3   4        5.47       40.13      6.22 o 
  10   3   4       92.98      159.71      8.77 o 
  11   3   4        0.39       25.62      6.97 o 
  12   3   4      369.45      334.81     12.79 o 
  13   3   4        4.98       23.59      7.86 o 
  14   3   4       75.04       76.54      9.36 o 
  15   3   4      394.58      370.42     16.81 o 
  16   3   4      199.17      187.09     14.34 o 
  17   3   4      291.54      312.03     17.33 o 
 -17   4   4        0.09       11.63     14.51 o 
 -16   4   4       80.78      110.77     13.62 o 
 -15   4   4      102.61       83.38     12.42 o 
 -14   4   4      952.82      843.79     25.71 o 
 -13   4   4       20.49       17.33     13.50 o 
 -12   4   4      350.01      252.95     11.98 o 
 -11   4   4     2746.11     2640.15     61.52 o 
 -10   4   4     3196.45     2808.46     38.16 o 
  -9   4   4      477.59      440.61     10.82 o 
  -8   4   4     3842.86     3969.41     45.50 o 
  -7   4   4      173.60      235.42      8.56 o 
  -6   4   4     3049.47     2832.23     33.28 o 
  -5   4   4     3098.09     3081.70     35.01 o 
  -4   4   4     3016.77     3492.04     38.96 o 
  -3   4   4     5513.18     5006.30     53.50 o 
  -2   4   4        4.27       20.97      3.50 o 
  -1   4   4    18391.88    17482.36    190.29 o 
   0   4   4      827.83      525.68      9.49 o 
   1   4   4    21263.62    23478.67    261.22 o 
   2   4   4     8866.86     8791.32     91.13 o 
   3   4   4     3997.88     4616.50     49.97 o 
   4   4   4    12224.19    13515.28    137.85 o 
   5   4   4      762.18      866.04     18.03 o 
   6   4   4     9158.48     9136.75    104.10 o 
   7   4   4       47.67       61.02     10.82 o 
   8   4   4     9971.22     9531.99    109.61 o 
   9   4   4     1196.45     1215.19     21.22 o 
  10   4   4     3665.98     3705.94     86.23 o 
  11   4   4       60.53       63.86      8.11 o 
  12   4   4     1929.64     1730.00     28.94 o 
  13   4   4     1709.56     1753.65     29.82 o 
  14   4   4      305.50      303.11     13.80 o 
  15   4   4       64.60       74.63      9.89 o 
  16   4   4       84.19       66.81     11.01 o 
  17   4   4        0.16      -19.97     19.97 o 
 -17   5   4      192.87      219.68     22.27 o 
 -16   5   4        3.27        9.25     11.18 o 
 -15   5   4      985.75      917.31     28.26 o 
 -14   5   4        0.64       21.68     10.86 o 
 -13   5   4      229.41      167.06     14.98 o 
 -12   5   4      407.36      327.91     17.50 o 
 -11   5   4      888.95      905.46     26.09 o 
 -10   5   4        0.54       -3.23      8.54 o 
  -9   5   4      371.26      321.24     13.48 o 
  -8   5   4       80.50       79.72      6.44 o 
  -7   5   4    14665.26    14739.33    151.65 o 
  -6   5   4       93.94      117.91      6.20 o 
  -5   5   4    27126.97    26544.52    267.04 o 
  -4   5   4     5948.51     6575.48     70.30 o 
  -3   5   4    29984.80    27675.37    277.28 o 
  -2   5   4       32.31       54.22      5.29 o 
  -1   5   4    40273.35    40254.67    433.15 o 
   0   5   4        4.08       29.67      7.24 o 
   1   5   4    40628.09    42810.22    427.07 o 
   2   5   4      180.15       54.64     10.12 o 
   3   5   4     9220.21     9817.38    102.31 o 
   4   5   4      898.12      792.99     12.82 o 
   5   5   4     2712.80     2489.05     53.51 o 
   6   5   4     1358.45     1394.91     22.22 o 
   7   5   4      296.86      289.53     10.64 o 
   8   5   4     1563.87     1462.76     24.29 o 
   9   5   4     1005.63      940.12     18.98 o 
  10   5   4        5.28       -8.04      8.04 o 
  11   5   4     1480.55     1552.08     27.08 o 
  12   5   4       60.95       68.51      9.21 o 
  13   5   4     1263.00     1277.82     32.33 o 
  14   5   4       20.04       15.06      8.32 o 
  15   5   4      301.49      285.50     14.36 o 
  16   5   4       30.08       39.61      9.78 o 
 -16   6   4      229.92      231.50     18.21 o 
 -15   6   4       73.46       60.46     12.79 o 
 -14   6   4     1595.71     1659.94     40.33 o 
 -13   6   4      363.59      316.24     18.46 o 
 -12   6   4     2293.67     2371.56     48.43 o 
 -11   6   4        1.85       -0.70      9.51 o 
 -10   6   4     4586.86     4801.96     81.97 o 
  -9   6   4      213.94      203.68     15.03 o 
  -8   6   4     6361.15     6343.27    177.25 o 
  -7   6   4      332.54      317.00     11.74 o 
  -6   6   4     5261.29     5011.97     64.65 o 
  -5   6   4      324.14      355.84     13.47 o 
  -4   6   4     1410.69     1355.61     19.49 o 
  -3   6   4     1446.71     1397.61     19.75 o 
  -2   6   4        7.16        2.90      4.20 o 
  -1   6   4     2276.13     2469.22     32.86 o 
   0   6   4     5762.03     5676.21     62.01 o 
   1   6   4     2564.72     2471.33     30.44 o 
   2   6   4     6985.29     6664.57    179.68 o 
   3   6   4     3218.68     3204.94     37.99 o 
   4   6   4    20248.13    20369.51    224.70 o 
   5   6   4        7.81       23.92      6.89 o 
   6   6   4     9230.77     9161.56    106.49 o 
   7   6   4       86.31       86.04      8.61 o 
   8   6   4     5397.13     5146.64     64.77 o 
   9   6   4      841.48      766.00     17.91 o 
  10   6   4     2482.00     2431.76     36.87 o 
  11   6   4      450.52      440.30     18.88 o 
  12   6   4      278.35      288.62     15.74 o 
  13   6   4       59.77       57.43      9.40 o 
  14   6   4      192.30      245.18     13.91 o 
  15   6   4        4.64        7.12      9.17 o 
 -15   7   4       11.26       -1.93     15.36 o 
 -14   7   4      262.38      204.43     16.96 o 
 -13   7   4       55.04       32.19     11.74 o 
 -12   7   4      330.86      249.31     17.24 o 
 -11   7   4      119.56      110.25     13.68 o 
 -10   7   4     2077.63     1871.64     41.53 o 
  -9   7   4      860.06      942.07     49.10 o 
  -8   7   4     2180.20     2063.55     43.43 o 
  -7   7   4      601.62      685.50     40.75 o 
  -6   7   4     1805.65     1720.93     37.74 o 
  -5   7   4     2372.37     2454.77     40.46 o 
  -4   7   4     1331.54     1327.20     23.54 o 
  -3   7   4     2589.33     2357.12     34.00 o 
  -2   7   4     1045.69     1003.86     21.56 o 
  -1   7   4      721.49      664.23     12.92 o 
   0   7   4       94.70       70.94      6.28 o 
   1   7   4     2933.41     2930.25     36.22 o 
   2   7   4      935.23      918.35     30.45 o 
   3   7   4     3226.03     3212.62     48.66 o 
   4   7   4     2932.83     3068.47     41.98 o 
   5   7   4     1186.38     1032.23     20.76 o 
   6   7   4     2155.79     2473.28     39.12 o 
   7   7   4      558.92      633.18     16.98 o 
   8   7   4     1975.68     2029.35     32.24 o 
   9   7   4      392.19      407.98     15.46 o 
  10   7   4      444.45      479.22     15.57 o 
  11   7   4       51.53       56.96      8.86 o 
  12   7   4      131.93       79.09      9.69 o 
  13   7   4        5.98       10.07      8.61 o 
  14   7   4      297.72      287.46     15.39 o 
 -13   8   4        2.48       -6.34     17.19 o 
 -12   8   4       28.10        5.19     11.18 o 
 -11   8   4       86.53       84.90     12.79 o 
 -10   8   4      377.88      308.33     18.56 o 
  -9   8   4     1179.59     1123.06     50.76 o 
  -8   8   4      273.20      211.79     15.68 o 
  -7   8   4      616.37      655.81     23.65 o 
  -6   8   4      120.93      157.60     15.81 o 
  -5   8   4     2543.22     2497.38     49.60 o 
  -4   8   4      388.87      416.47     21.86 o 
  -3   8   4     3435.38     3337.36     52.54 o 
  -2   8   4     1134.79     1012.97     29.07 o 
  -1   8   4       49.93       64.97      8.15 o 
   0   8   4        8.90       29.43     11.26 o 
   1   8   4     2158.11     2187.11     37.79 o 
   2   8   4      959.64      891.93     21.94 o 
   3   8   4       35.47       41.12      8.92 o 
   4   8   4     1402.23     1417.49     25.14 o 
   5   8   4       19.60        8.49      6.91 o 
   6   8   4      255.80      297.65     13.84 o 
   7   8   4      233.08      231.72     11.80 o 
   8   8   4       68.98       52.91      8.45 o 
   9   8   4       72.95       83.21      9.53 o 
  10   8   4      397.99      449.63     15.91 o 
  11   8   4      345.63      351.28     15.48 o 
  12   8   4      178.69      208.47     14.65 o 
  13   8   4       89.60       93.56     13.09 o 
 -12   9   4      465.59      455.15     23.19 o 
 -11   9   4      102.02       85.49     14.01 o 
 -10   9   4      222.11      218.59     18.96 o 
  -9   9   4       65.07       74.16     15.85 o 
  -8   9   4        8.05       -5.41      9.90 o 
  -7   9   4       26.04       54.07     12.15 o 
  -6   9   4      437.82      442.72     21.10 o 
  -5   9   4      978.60     1015.73     29.69 o 
  -4   9   4      432.32      449.30     20.40 o 
  -3   9   4     1386.34     1633.90     32.42 o 
  -2   9   4     1959.02     1912.44     43.12 o 
  -1   9   4     2077.47     2215.81     39.49 o 
   0   9   4      870.59      775.60     27.47 o 
   1   9   4     1668.14     1818.23     34.07 o 
   2   9   4       92.36       49.83      9.28 o 
   3   9   4      368.93      392.80     20.79 o 
   4   9   4      137.31      164.88     12.26 o 
   5   9   4       11.28       -1.86      7.35 o 
   6   9   4        2.78        3.08      7.72 o 
   7   9   4        5.16        4.04      7.98 o 
   8   9   4       97.02       48.84      9.74 o 
   9   9   4      195.56      188.57     14.03 o 
  10   9   4       94.36       64.44     11.28 o 
  11   9   4      414.91      394.13     18.87 o 
 -10  10   4      130.43      155.17     17.60 o 
  -9  10   4      549.23      557.08     27.35 o 
  -8  10   4      301.46      258.93     18.46 o 
  -7  10   4      150.11      184.47     16.58 o 
  -6  10   4      290.71      276.38     18.56 o 
  -5  10   4      160.44      139.25     15.03 o 
  -4  10   4      367.86      337.37     19.22 o 
  -3  10   4        9.40        1.66     10.57 o 
  -2  10   4      308.08      299.44     22.93 o 
  -1  10   4      201.63      232.89     16.15 o 
   0  10   4        1.09       -7.52     10.22 o 
   1  10   4      382.09      391.71     20.48 o 
   2  10   4       33.04       19.71     11.83 o 
   3  10   4      171.81      163.87     16.00 o 
   4  10   4      245.08      259.63     19.70 o 
   5  10   4       97.13       97.56     13.93 o 
   6  10   4     1071.67     1070.98     49.62 o 
   7  10   4        0.07       -7.14     10.48 o 
   8  10   4      795.76      789.69     29.00 o 
   9  10   4        5.54       14.21     15.16 o 
  -7  11   4        1.98        4.45     13.07 o 
  -6  11   4       13.36        6.38     12.42 o 
  -5  11   4       72.09       76.61     14.07 o 
  -4  11   4        0.15      -10.22     10.86 o 
  -3  11   4      103.76       95.48     17.54 o 
  -2  11   4       20.57       13.31     14.12 o 
  -1  11   4      771.02      824.60     35.25 o 
   0  11   4      119.70      101.61     14.35 o 
   1  11   4      671.16      712.32     32.89 o 
   2  11   4       43.05       43.14     15.16 o 
   3  11   4      658.79      774.70     34.07 o 
   4  11   4        1.18        8.08     15.85 o 
   5  11   4      948.06     1064.99     41.77 o 
   6  11   4       17.55        6.31     12.71 o 
   7  11   4      274.25      314.56     33.29 o 
  -1  12   4       10.13        9.99     19.97 o 
   0  12   4        0.17      -19.97     21.64 o 
   1  12   4       78.85       71.57     26.63 o 
 -17   0   5     2846.95     3051.33    118.17 o 
 -15   0   5    11153.04    11565.62    273.89 o 
 -13   0   5    10692.38    11039.59    166.23 o 
 -11   0   5    12905.40    13107.41    299.14 o 
  -9   0   5     7944.93     8095.43    149.76 o 
  -7   0   5     2023.56     3314.00     65.62 o 
  -5   0   5     5593.03     4031.26     77.24 o 
  -3   0   5    23838.14    22774.51    321.90 o 
  -1   0   5   129630.86   113380.14   1595.39 o 
   1   0   5       33.53       34.30      3.53 o 
   3   0   5     9884.91     9914.08    168.24 o 
   5   0   5       58.07       65.06      5.07 o 
   7   0   5      991.61      914.03     19.22 o 
   9   0   5      113.87       74.09      7.57 o 
  11   0   5       58.45       84.06     11.77 o 
  13   0   5       18.61       11.04     27.46 o 
  15   0   5      400.50      374.86     24.10 o 
  17   0   5      166.53      136.84     19.39 o 
 -18   1   5      376.09      456.62     22.41 o 
 -17   1   5      504.12      579.78     26.01 o 
 -16   1   5        0.97       34.96      8.61 o 
 -15   1   5      189.18      236.09     14.62 o 
 -14   1   5      593.09      606.78     16.46 o 
 -13   1   5      732.33      675.76     16.64 o 
 -12   1   5     1637.45     1752.22     31.92 o 
 -11   1   5       57.39       68.91      5.98 o 
 -10   1   5    10146.40    10188.61    118.28 o 
  -9   1   5      179.61      133.18      7.16 o 
  -8   1   5    13360.99    11837.04    121.61 o 
  -7   1   5     4270.78     4140.15     45.29 o 
  -6   1   5    28940.04    29642.36    347.57 o 
  -5   1   5     1044.61      737.39     11.53 o 
  -4   1   5    28671.24    31838.31    317.63 o 
  -3   1   5     7910.90     7271.91     73.97 o 
  -2   1   5    13150.66    14366.40    157.96 o 
  -1   1   5    26432.93    27082.04    269.25 o 
   0   1   5    73920.63    78445.87    849.62 o 
   1   1   5    31074.38    32420.88    349.68 o 
   2   1   5     7901.85     8514.06     86.34 o 
   3   1   5     3383.10     4412.83     46.24 o 
   4   1   5       28.57       72.09      4.47 o 
   5   1   5     5326.75     6044.45     68.55 o 
   6   1   5       67.31       49.40      3.50 o 
   7   1   5     9864.07     9398.44     97.50 o 
   8   1   5        0.11        2.36      3.60 o 
   9   1   5     8850.96     8730.55     91.92 o 
  10   1   5        0.30       -0.63      4.97 o 
  11   1   5     5228.94     5563.56     67.93 o 
  12   1   5      394.16      405.80     13.08 o 
  13   1   5     2397.45     2630.73     42.43 o 
  14   1   5       88.25       71.75      9.85 o 
  15   1   5      241.79      303.42     15.59 o 
  16   1   5       76.58       64.90     11.21 o 
  17   1   5        0.58        6.68     10.81 o 
 -18   2   5       87.76       85.76     17.54 o 
 -17   2   5       33.93       71.74     10.59 o 
 -16   2   5      424.25      456.65     18.01 o 
 -15   2   5       44.45       29.99      7.29 o 
 -14   2   5     1594.62     1582.78     31.12 o 
 -13   2   5       40.47       35.61      7.26 o 
 -12   2   5     2439.53     2247.40     33.23 o 
 -11   2   5       77.00       85.94      8.09 o 
 -10   2   5     5851.13     5621.17     62.00 o 
  -9   2   5     1618.69     1466.44     20.55 o 
  -8   2   5    13012.17    12248.88    125.92 o 
  -7   2   5     1852.76     2171.55     26.36 o 
  -6   2   5    10039.25     9513.38    107.37 o 
  -5   2   5     4489.23     5798.58     60.96 o 
  -4   2   5    14614.46    15247.50    153.30 o 
  -3   2   5     2606.07     3452.34     36.44 o 
  -2   2   5    16024.96    18191.36    227.93 o 
  -1   2   5       60.54      118.06      5.98 o 
   0   2   5    10331.16    12089.35    131.25 o 
   1   2   5     5278.55     6572.99     67.38 o 
   2   2   5    15164.77    15893.88    159.63 o 
   3   2   5     4917.81     5040.54     52.80 o 
   4   2   5     4905.02     4670.81     49.54 o 
   5   2   5     2962.31     2863.91     32.06 o 
   6   2   5     2242.63     2154.75     25.71 o 
   7   2   5     7938.15     8282.40     86.38 o 
   8   2   5      575.54      605.61     12.91 o 
   9   2   5      260.25      205.58      9.57 o 
  10   2   5     2305.36     2314.06     32.53 o 
  11   2   5       51.45       31.34      6.53 o 
  12   2   5     1177.10     1078.71     20.81 o 
  13   2   5      284.81      288.44     12.76 o 
  14   2   5     4586.79     4485.47     65.72 o 
  15   2   5        2.76       -1.72      8.96 o 
  16   2   5     1591.95     1651.52     34.09 o 
  17   2   5       71.42      101.80     13.05 o 
 -18   3   5      222.33      263.32     32.25 o 
 -17   3   5       96.39      137.32     14.71 o 
 -16   3   5      222.19      252.15     20.99 o 
 -15   3   5      765.64      837.98     27.66 o 
 -14   3   5      125.73      100.81     10.77 o 
 -13   3   5     1990.06     2029.37     31.67 o 
 -12   3   5      390.33      285.85     14.44 o 
 -11   3   5     5180.10     4873.03     55.69 o 
 -10   3   5     5036.67     4526.40     59.50 o 
  -9   3   5     2948.52     2816.69     33.98 o 
  -8   3   5     3416.57     3184.23     36.99 o 
  -7   3   5     4421.68     4511.94     54.06 o 
  -6   3   5    10269.61    10464.66    107.80 o 
  -5   3   5       53.92      115.15      5.63 o 
  -4   3   5     1924.65     1604.39     19.34 o 
  -3   3   5     1791.26     1723.57     20.14 o 
  -2   3   5     1844.35     2238.87     28.24 o 
  -1   3   5    23819.11    25073.71    270.41 o 
   0   3   5     1032.38     1298.45     15.88 o 
   1   3   5    39120.49    39946.97    397.95 o 
   2   3   5     4904.07     5055.62     53.30 o 
   3   3   5    41956.86    41698.89    415.30 o 
   4   3   5      532.93      412.87      9.50 o 
   5   3   5    31941.81    30026.56    324.83 o 
   6   3   5     1584.56     1932.97     36.02 o 
   7   3   5    28794.70    28378.02    308.26 o 
   8   3   5      216.75      207.51      8.89 o 
   9   3   5     9582.52     9056.54    104.32 o 
  10   3   5      992.74      987.45     18.98 o 
  11   3   5     1974.75     1883.64     29.40 o 
  12   3   5      246.48      282.73     12.44 o 
  13   3   5      807.63      769.55     18.73 o 
  14   3   5      309.33      313.19     14.51 o 
  15   3   5       10.19       17.49      9.76 o 
  16   3   5      155.67      142.13     13.24 o 
  17   3   5       15.92        1.66     15.30 o 
 -17   4   5      752.63      679.40     25.84 o 
 -16   4   5      194.80      216.14     16.76 o 
 -15   4   5     1235.03     1058.40     29.95 o 
 -14   4   5       81.67       90.97     12.42 o 
 -13   4   5     2827.55     2437.82     48.67 o 
 -12   4   5        1.48       -2.23      9.04 o 
 -11   4   5     2673.21     2351.90     38.71 o 
 -10   4   5       16.24        8.40      4.73 o 
  -9   4   5     2511.68     2557.23     32.07 o 
  -8   4   5    11413.58    10585.97    110.65 o 
  -7   4   5      144.31      126.11      6.29 o 
  -6   4   5    22693.54    22910.13    230.93 o 
  -5   4   5       24.33       46.83      3.85 o 
  -4   4   5    44689.70    45056.30    449.00 o 
  -3   4   5     5477.16     5726.71     60.64 o 
  -2   4   5    35718.11    37589.70    373.99 o 
  -1   4   5     1227.65      941.45     19.06 o 
   0   4   5    20399.95    19116.22    192.52 o 
   1   4   5     8485.80     8779.59     90.82 o 
   2   4   5     6109.46     5140.79     55.12 o 
   3   4   5     2283.52     2734.52     31.46 o 
   4   4   5      180.06      146.37      5.39 o 
   5   4   5      958.84     1086.11     21.87 o 
   6   4   5     3985.22     4254.12     70.05 o 
   7   4   5      351.66      386.71     11.53 o 
   8   4   5     4896.71     4649.73     57.58 o 
   9   4   5       13.98       18.05     10.84 o 
  10   4   5     1023.49      944.42     19.06 o 
  11   4   5       31.93       12.11      7.12 o 
  12   4   5     1856.07     1880.97     30.85 o 
  13   4   5       17.10       30.10      8.46 o 
  14   4   5      429.23      425.52     15.66 o 
  15   4   5       22.15       13.59      8.86 o 
  16   4   5       33.49       26.76     10.72 o 
 -17   5   5        2.44        3.59     14.40 o 
 -16   5   5       75.42       93.59     13.75 o 
 -15   5   5       73.37       84.97     13.38 o 
 -14   5   5        1.38        6.28     10.22 o 
 -13   5   5       13.36       20.54     10.86 o 
 -12   5   5       21.73       28.60     10.48 o 
 -11   5   5     2908.11     2964.36     55.80 o 
 -10   5   5     2849.21     2698.80     54.30 o 
  -9   5   5      306.71      371.45     16.64 o 
  -8   5   5     1185.35     1189.96     47.08 o 
  -7   5   5       44.34       57.08      8.70 o 
  -6   5   5     8286.15     8508.77     93.41 o 
  -5   5   5      831.84      981.57     15.45 o 
  -4   5   5     8628.96     8627.75     90.38 o 
  -3   5   5      186.39      251.45     17.24 o 
  -2   5   5    18000.35    19429.02    196.00 o 
  -1   5   5     1861.30     2094.44     38.86 o 
   0   5   5     6957.35     7331.08     77.19 o 
   1   5   5     2037.92     2505.81     32.80 o 
   2   5   5     4275.30     4753.68     52.31 o 
   3   5   5      416.13      306.49      8.68 o 
   4   5   5     1683.25     1562.87     23.31 o 
   5   5   5      582.85      482.99     11.90 o 
   6   5   5      138.39      131.82      7.69 o 
   7   5   5     1496.60     1558.28     24.97 o 
   8   5   5      420.99      437.12     13.41 o 
   9   5   5      208.82      293.10     13.12 o 
  10   5   5      891.69      959.66     20.42 o 
  11   5   5        4.24       29.82      9.47 o 
  12   5   5      738.00      851.80     20.03 o 
  13   5   5        0.51       22.87      8.46 o 
  14   5   5       62.53       90.95     10.47 o 
  15   5   5       23.69       29.05      9.31 o 
  16   5   5       48.03       43.76     13.38 o 
 -16   6   5       92.09       61.44     13.62 o 
 -15   6   5      220.90      286.14     19.17 o 
 -14   6   5      350.65      329.36     19.84 o 
 -13   6   5      625.38      689.51     36.76 o 
 -12   6   5       19.16       28.25     11.11 o 
 -11   6   5     1599.83     1580.25     36.96 o 
 -10   6   5       11.84       10.66      9.90 o 
  -9   6   5     1245.73     1175.37     37.60 o 
  -8   6   5      713.08      713.85     29.45 o 
  -7   6   5     1519.83     1398.00     27.13 o 
  -6   6   5     2858.06     2649.43     42.13 o 
  -5   6   5      346.69      401.55     13.36 o 
  -4   6   5     2060.52     2130.88     30.50 o 
  -3   6   5      416.13      337.15     10.42 o 
  -2   6   5     7371.15     7641.83     87.76 o 
  -1   6   5      681.58      601.73     11.72 o 
   0   6   5     1636.33     1867.66     24.49 o 
   1   6   5     2212.13     2488.74     34.32 o 
   2   6   5     1044.96     1188.59     18.30 o 
   3   6   5     2174.69     2298.33     32.18 o 
   4   6   5       11.23       46.18      7.20 o 
   5   6   5     3849.26     4074.34     54.58 o 
   6   6   5     1273.70     1304.09     22.90 o 
   7   6   5     2329.77     2340.67     34.34 o 
   8   6   5     1584.14     1491.07     26.11 o 
   9   6   5     1087.84     1096.90     22.98 o 
  10   6   5     2352.31     2189.71     34.47 o 
  11   6   5      247.93      261.07     12.60 o 
  12   6   5      797.01      672.08     18.60 o 
  13   6   5       24.64       16.50      8.28 o 
  14   6   5       16.99       -4.03      8.56 o 
  15   6   5      124.56      131.30     12.54 o 
 -15   7   5       68.56       62.97     16.93 o 
 -14   7   5      108.04      114.30     14.35 o 
 -13   7   5      683.06      652.54     24.51 o 
 -12   7   5      539.28      554.13     23.02 o 
 -11   7   5     2347.27     2213.76     47.21 o 
 -10   7   5      297.33      329.64     18.88 o 
  -9   7   5     3270.13     3181.65     73.69 o 
  -8   7   5     3714.80     3645.46     66.08 o 
  -7   7   5     2205.30     2095.58     43.79 o 
  -6   7   5      254.45      242.99     12.83 o 
  -5   7   5      141.89      141.71      9.81 o 
  -4   7   5      966.05      840.00     19.89 o 
  -3   7   5      127.81      123.70      8.21 o 
  -2   7   5      990.80     1061.21     21.94 o 
  -1   7   5     2732.12     2644.50     37.01 o 
   0   7   5      325.41      408.30     12.26 o 
   1   7   5    12049.42    12210.02    127.54 o 
   2   7   5        0.84       12.43      7.79 o 
   3   7   5    13206.47    13247.70    149.51 o 
   4   7   5      176.08      204.44     10.50 o 
   5   7   5     8168.05     8020.58     95.19 o 
   6   7   5        1.45       11.72      7.23 o 
   7   7   5     5172.31     4904.23     64.19 o 
   8   7   5      287.65      290.39     13.73 o 
   9   7   5     1331.62     1329.01     25.02 o 
  10   7   5        6.46       10.67      7.68 o 
  11   7   5        1.63       -7.53      7.53 o 
  12   7   5       60.39       59.44      9.64 o 
  13   7   5       59.51       48.85      9.80 o 
  14   7   5        3.17       -8.58      8.58 o 
 -13   8   5       46.35       74.78     14.01 o 
 -12   8   5       29.67       56.23     12.79 o 
 -11   8   5        0.32       -4.19     10.48 o 
 -10   8   5      748.82      821.29     27.15 o 
  -9   8   5      253.55      230.09     21.09 o 
  -8   8   5      564.85      620.79     23.37 o 
  -7   8   5      573.54      639.92     23.98 o 
  -6   8   5     3332.77     3272.89     61.04 o 
  -5   8   5      509.11      527.91     17.72 o 
  -4   8   5     6566.23     6760.57    102.30 o 
  -3   8   5     1059.71     1000.32     36.77 o 
  -2   8   5     3216.18     3037.34     68.78 o 
  -1   8   5      366.73      240.30     13.51 o 
   0   8   5     5974.96     6064.95     75.89 o 
   1   8   5        9.13       -7.94      7.94 o 
   2   8   5     3464.91     3454.13     62.32 o 
   3   8   5        8.10       -2.43      6.48 o 
   4   8   5      179.73      174.30     10.28 o 
   5   8   5      268.39      277.66     16.67 o 
   6   8   5       26.49       17.17      7.08 o 
   7   8   5       31.62       32.89      7.80 o 
   8   8   5      222.55      190.81     11.33 o 
   9   8   5       94.02      106.62     13.51 o 
  10   8   5      944.18      790.22     22.44 o 
  11   8   5        1.18       -8.53      8.53 o 
  12   8   5      659.10      680.14     20.33 o 
  13   8   5       18.86        6.88     12.15 o 
 -12   9   5       14.55       20.26     12.79 o 
 -11   9   5       18.20       24.68     12.79 o 
 -10   9   5        4.00       -0.10     11.18 o 
  -9   9   5        4.14        0.00     13.50 o 
  -8   9   5      405.85      361.45     19.80 o 
  -7   9   5       78.04       65.70     12.15 o 
  -6   9   5      424.29      446.15     21.45 o 
  -5   9   5      213.69      195.14     22.46 o 
  -4   9   5      614.43      710.57     24.61 o 
  -3   9   5       97.89      122.28     11.80 o 
  -2   9   5     1083.36     1106.67     41.61 o 
  -1   9   5       73.70       60.72     10.28 o 
   0   9   5        3.91       26.80     15.65 o 
   1   9   5       39.20        4.27     10.48 o 
   2   9   5        5.24       -1.11      9.61 o 
   3   9   5      135.99       97.25     10.38 o 
   4   9   5       72.38       67.05     10.12 o 
   5   9   5      879.07      839.78     30.27 o 
   6   9   5      251.02      233.15     14.53 o 
   7   9   5     1154.69     1160.93     28.07 o 
   8   9   5       66.09       74.63     10.60 o 
   9   9   5      762.98      849.55     21.97 o 
  10   9   5       36.53       39.22     11.71 o 
  11   9   5      825.32      872.43     25.80 o 
 -10  10   5      151.89      165.32     17.30 o 
  -9  10   5       52.28       51.59     24.96 o 
  -8  10   5       10.27       24.70     12.71 o 
  -7  10   5       58.18       64.73     13.45 o 
  -6  10   5        5.53       -4.45     11.18 o 
  -5  10   5      290.18      305.39     18.88 o 
  -4  10   5       19.47       19.50     10.86 o 
  -3  10   5     1023.85     1013.36     29.76 o 
  -2  10   5        4.85       -4.48     12.04 o 
  -1  10   5     1037.51     1106.51     30.63 o 
   0  10   5        9.23       -1.61     10.48 o 
   1  10   5      520.53      570.13     23.91 o 
   2  10   5      465.06      446.98     21.77 o 
   3  10   5      647.17      739.34     27.15 o 
   4  10   5      189.36      190.69     17.24 o 
   5  10   5        1.18       15.20      9.76 o 
   6  10   5      603.07      660.16     26.54 o 
   7  10   5        8.78       -2.79     11.01 o 
   8  10   5      244.26      241.02     19.06 o 
   9  10   5       99.41       53.25     20.80 o 
  -7  11   5       10.63       19.97     13.45 o 
  -6  11   5      703.60      681.90     27.83 o 
  -5  11   5        1.94       -4.99     11.53 o 
  -4  11   5      326.57      323.47     20.13 o 
  -3  11   5        0.99      -13.50     13.50 o 
  -2  11   5       46.86       47.43     15.30 o 
  -1  11   5       11.69       25.80     15.30 o 
   0  11   5       86.65       89.93     14.35 o 
   1  11   5       88.69       93.29     14.71 o 
   2  11   5      135.88      135.41     15.88 o 
   3  11   5       60.97       63.19     17.03 o 
   4  11   5      478.44      457.51     29.99 o 
   5  11   5        9.20       16.89     15.85 o 
   6  11   5      177.72      204.99     24.10 o 
 -18   0   6      381.71      502.62     39.94 o 
 -16   0   6      825.33      854.65     31.77 o 
 -14   0   6       43.93       24.61      9.25 o 
 -12   0   6        2.31       10.73     15.08 o 
 -10   0   6     1589.47     1645.73     39.81 o 
  -8   0   6     7942.62     8289.26    178.08 o 
  -6   0   6      700.59      602.92     14.01 o 
  -4   0   6    32664.38    30246.17    547.77 o 
  -2   0   6    13162.28    14140.79    200.69 o 
   0   0   6   116679.87   109560.51   1542.64 o 
   2   0   6    16079.64    16758.67    279.97 o 
   4   0   6    25071.55    25611.25    427.58 o 
   6   0   6    12783.41    11752.49    169.72 o 
   8   0   6     9810.91     9821.51    144.35 o 
  10   0   6    10558.60    10244.19    156.21 o 
  12   0   6     1411.04     1542.68     88.21 o 
  14   0   6      737.59      826.85     29.99 o 
  16   0   6       25.27       13.97     13.50 o 
 -18   1   6      778.78      832.04     29.84 o 
 -17   1   6      349.30      314.97     18.56 o 
 -16   1   6     3080.26     2997.92     49.38 o 
 -15   1   6     2084.63     2085.81     37.37 o 
 -14   1   6     2659.27     2901.96     53.20 o 
 -13   1   6     2257.12     2302.54     31.27 o 
 -12   1   6     3245.36     3186.43     52.50 o 
 -11   1   6     5101.12     4890.33     61.55 o 
 -10   1   6     2354.31     2234.09     59.30 o 
  -9   1   6     5840.83     5613.97     61.08 o 
  -8   1   6      276.95      413.52     12.89 o 
  -7   1   6    25908.05    26487.20    292.02 o 
  -6   1   6    12439.98    11864.12    133.12 o 
  -5   1   6     5920.61     4894.87     51.82 o 
  -4   1   6    17771.20    16810.55    168.58 o 
  -3   1   6     7255.61     7291.68     74.36 o 
  -2   1   6    29999.88    29921.50    297.48 o 
  -1   1   6    20082.47    20498.33    204.55 o 
   0   1   6    31501.41    35161.07    379.68 o 
   1   1   6     3982.41     4254.03     44.38 o 
   2   1   6    36215.73    40651.78    404.99 o 
   3   1   6     8566.44     9466.62     96.28 o 
   4   1   6       13.52       10.75      2.56 o 
   5   1   6      303.06      301.73      7.52 o 
   6   1   6      154.35      128.91      7.07 o 
   7   1   6     5004.15     4725.21     51.41 o 
   8   1   6     2216.58     2296.02     27.93 o 
   9   1   6     4863.60     4777.29     57.95 o 
  10   1   6     1609.00     1528.16     23.95 o 
  11   1   6     3713.18     3765.76     48.92 o 
  12   1   6       54.57       33.81      7.87 o 
  13   1   6     3684.47     3764.53     55.74 o 
  14   1   6       71.44       92.94     10.59 o 
  15   1   6     1614.27     1661.06     32.85 o 
  16   1   6      163.52      147.49     13.28 o 
  17   1   6      668.42      732.80     23.48 o 
 -18   2   6        1.68        0.51     13.50 o 
 -17   2   6       26.41       59.97     12.96 o 
 -16   2   6        6.43        2.17     10.03 o 
 -15   2   6      472.41      499.79     20.40 o 
 -14   2   6      293.07      374.17     18.78 o 
 -13   2   6     5083.62     4740.80     55.73 o 
 -12   2   6      187.68      245.90     10.67 o 
 -11   2   6    14549.47    14148.60    177.14 o 
 -10   2   6     1997.31     2326.61     29.80 o 
  -9   2   6    30205.77    29505.38    296.40 o 
  -8   2   6     1936.05     1884.88     24.02 o 
  -7   2   6    34445.94    33755.48    337.26 o 
  -6   2   6        5.73       41.34      3.65 o 
  -5   2   6    29452.11    30760.56    307.78 o 
  -4   2   6     1690.70     1745.32     20.22 o 
  -3   2   6    11113.33    13664.62    173.26 o 
  -2   2   6     8560.84     8912.29    114.29 o 
  -1   2   6     9665.13    11660.44    117.36 o 
   0   2   6    57413.95    55822.49    570.22 o 
   1   2   6    13937.54    14398.83    144.60 o 
   2   2   6    10663.26    10681.54    132.36 o 
   3   2   6     2634.50     2828.19     31.45 o 
   4   2   6    15338.01    14980.66    151.21 o 
   5   2   6     8345.66     8734.18     90.24 o 
   6   2   6     7725.20     7664.47     80.14 o 
   7   2   6     3622.38     3591.64     44.37 o 
   8   2   6      920.45      950.23     16.92 o 
   9   2   6        3.53       11.18      5.34 o 
  10   2   6       94.67       93.63      9.03 o 
  11   2   6      562.11      558.65     14.57 o 
  12   2   6      148.62      158.43      9.81 o 
  13   2   6      962.31      888.53     21.61 o 
  14   2   6      167.97      200.64     13.31 o 
  15   2   6       83.04       90.46     11.42 o 
  16   2   6       19.15       58.86     11.12 o 
  17   2   6        6.21       -5.59     14.68 o 
 -18   3   6     1125.46     1267.65     57.93 o 
 -17   3   6      171.22      194.18     16.18 o 
 -16   3   6     1480.29     1507.04     50.80 o 
 -15   3   6      436.96      470.88     33.32 o 
 -14   3   6     2451.16     2466.13     49.28 o 
 -13   3   6     1398.36     1456.10     33.69 o 
 -12   3   6      351.64      360.36     20.66 o 
 -11   3   6      582.05      533.82     13.15 o 
 -10   3   6       11.32       41.10      5.88 o 
  -9   3   6       28.06       91.12      7.07 o 
  -8   3   6       19.90       44.03      5.60 o 
  -7   3   6       15.97       31.45      3.60 o 
  -6   3   6     1151.09     1059.63     17.49 o 
  -5   3   6      768.53      524.02      8.89 o 
  -4   3   6     8229.29     9060.29     93.04 o 
  -3   3   6     8398.45     8507.36     97.36 o 
  -2   3   6     4233.94     4875.56     65.52 o 
  -1   3   6     2315.94     1949.46     23.92 o 
   0   3   6     7883.08     8979.57     91.69 o 
   1   3   6      375.38      426.46     14.51 o 
   2   3   6    25185.55    25576.00    255.87 o 
   3   3   6     3197.00     3425.08     37.88 o 
   4   3   6    22535.85    23052.94    231.39 o 
   5   3   6      245.69      375.39     10.33 o 
   6   3   6     3562.50     3349.62     41.94 o 
   7   3   6     1248.95     1325.48     23.40 o 
   8   3   6     1479.91     1320.27     21.51 o 
   9   3   6       90.21      131.36      8.15 o 
  10   3   6       64.16       33.76      7.12 o 
  11   3   6      166.67      192.71     10.26 o 
  12   3   6        8.89        1.27      7.27 o 
  13   3   6      102.47       93.72      9.33 o 
  14   3   6       41.61       32.35      9.71 o 
  15   3   6       40.42       38.05     10.38 o 
  16   3   6        0.44        9.57      9.99 o 
 -17   4   6      546.66      692.16     25.93 o 
 -16   4   6       65.53       88.29     13.11 o 
 -15   4   6      785.02      834.76     26.32 o 
 -14   4   6        4.58      -12.01     13.81 o 
 -13   4   6      300.63      350.20     17.50 o 
 -12   4   6      856.87      824.96     24.51 o 
 -11   4   6     2685.81     2808.42     52.54 o 
 -10   4   6      220.63      214.40     11.61 o 
  -9   4   6      413.65      378.21     13.64 o 
  -8   4   6        9.13       14.59      4.39 o 
  -7   4   6      961.07     1209.72     17.46 o 
  -6   4   6      320.70      252.08      8.16 o 
  -5   4   6     3053.94     3479.50     39.24 o 
  -4   4   6     4471.74     4640.10     50.06 o 
  -3   4   6     1148.86     1375.64     17.53 o 
  -2   4   6     4253.35     4374.82     53.07 o 
  -1   4   6     6696.76     6442.16     81.85 o 
   0   4   6    14540.64    15468.63    156.52 o 
   1   4   6    13041.67    12619.98    128.61 o 
   2   4   6    10857.14    10709.63    110.02 o 
   3   4   6      102.84       59.38      4.71 o 
   4   4   6    11225.90    11104.64    114.38 o 
   5   4   6      950.55     1004.02     16.65 o 
   6   4   6     9966.44    10191.49    115.68 o 
   7   4   6      238.28      258.63     10.28 o 
   8   4   6     1678.38     1698.87     26.69 o 
   9   4   6     1818.59     1857.13     28.71 o 
  10   4   6      489.18      522.21     14.88 o 
  11   4   6      846.25      809.52     18.36 o 
  12   4   6       54.95       91.64      9.61 o 
  13   4   6     1281.24     1333.91     25.71 o 
  14   4   6      125.09      127.97     10.97 o 
  15   4   6      420.07      433.61     18.06 o 
  16   4   6       95.49       72.84     11.80 o 
 -17   5   6        0.38        5.53     14.68 o 
 -16   5   6       14.54       32.88     12.15 o 
 -15   5   6      107.04       86.31     14.01 o 
 -14   5   6        2.83        7.60     11.11 o 
 -13   5   6        2.01       -6.98      9.51 o 
 -12   5   6     1196.99     1127.89     32.29 o 
 -11   5   6      939.21      963.43     27.41 o 
 -10   5   6      317.05      280.10     15.94 o 
  -9   5   6     6629.07     6249.10     87.48 o 
  -8   5   6       63.22       67.24      7.94 o 
  -7   5   6     9829.04     9522.25    127.04 o 
  -6   5   6       13.34       16.64     11.53 o 
  -5   5   6    19711.40    19276.76    217.47 o 
  -4   5   6      336.43      354.56      8.45 o 
  -3   5   6    26051.33    25665.41    257.72 o 
  -2   5   6      525.38      535.86     15.76 o 
  -1   5   6    14656.93    14429.99    190.61 o 
   0   5   6      202.42      259.57     11.30 o 
   1   5   6     2097.33     1947.18     24.23 o 
   2   5   6      351.00      295.72      7.90 o 
   3   5   6     1046.88      888.89     13.89 o 
   4   5   6     1387.26     1448.89     22.38 o 
   5   5   6     4127.00     3538.07     45.15 o 
   6   5   6      733.12      776.72     16.23 o 
   7   5   6     9226.07     8879.36    103.18 o 
   8   5   6      111.74      134.38      9.48 o 
   9   5   6     8466.41     8294.68     98.50 o 
  10   5   6      348.57      325.49     13.68 o 
  11   5   6     5136.11     5033.90     65.08 o 
  12   5   6        2.17       16.68      8.53 o 
  13   5   6     1734.49     1769.87     30.87 o 
  14   5   6        0.78       -6.01      8.15 o 
  15   5   6      538.81      493.76     17.61 o 
 -16   6   6       71.20       90.17     14.01 o 
 -15   6   6       79.42       57.71     12.65 o 
 -14   6   6      426.33      461.84     22.22 o 
 -13   6   6       23.94       10.54     10.57 o 
 -12   6   6     1164.79     1058.86     42.84 o 
 -11   6   6      135.04       85.02     12.42 o 
 -10   6   6     1124.34     1043.28     28.73 o 
  -9   6   6      140.38       99.34     15.16 o 
  -8   6   6     2178.69     2275.18     45.94 o 
  -7   6   6      142.25      120.41      9.64 o 
  -6   6   6        4.30        4.46      5.91 o 
  -5   6   6     1019.69     1065.24     22.40 o 
  -4   6   6     4078.44     4241.09     61.68 o 
  -3   6   6      660.06      669.93     17.90 o 
  -2   6   6    10935.16    10461.35    200.37 o 
  -1   6   6      915.02     1033.56     15.79 o 
   0   6   6    18460.34    16968.51    173.15 o 
   1   6   6      665.64      585.91     12.23 o 
   2   6   6    22981.57    21887.19    222.11 o 
   3   6   6      108.16       81.94      7.53 o 
   4   6   6    14913.28    14616.14    163.55 o 
   5   6   6      241.18      195.48     10.19 o 
   6   6   6     7144.63     7180.00     85.51 o 
   7   6   6      301.22      292.70     12.60 o 
   8   6   6     2678.81     2546.50     37.09 o 
   9   6   6       27.70       18.34     11.98 o 
  10   6   6      447.39      531.69     16.23 o 
  11   6   6       17.82       -0.40      7.40 o 
  12   6   6        2.75        5.65      8.05 o 
  13   6   6       94.68       95.60     10.70 o 
  14   6   6       84.31       62.27     10.23 o 
  15   6   6       49.04       66.42     12.68 o 
 -15   7   6      228.06      233.73     23.19 o 
 -14   7   6       33.09       13.93     11.74 o 
 -13   7   6      302.13      312.46     19.43 o 
 -12   7   6       34.53       26.28     11.83 o 
 -11   7   6      641.51      672.66     24.61 o 
 -10   7   6      112.41      122.96     17.54 o 
  -9   7   6     2872.51     3054.11     59.01 o 
  -8   7   6      113.40      117.10     13.45 o 
  -7   7   6      591.63      613.07     22.06 o 
  -6   7   6      172.48      179.99     11.50 o 
  -5   7   6      765.43      812.70     24.74 o 
  -4   7   6       55.48       69.46      8.26 o 
  -3   7   6     1026.38      957.07     23.54 o 
  -2   7   6     1257.82     1353.03     30.39 o 
  -1   7   6      829.11      737.74     16.09 o 
   0   7   6      605.33      612.15     15.20 o 
   1   7   6      609.47      528.77     16.91 o 
   2   7   6     1373.28     1626.46     25.82 o 
   3   7   6      182.90      267.34     16.20 o 
   4   7   6     1616.98     1714.22     27.44 o 
   5   7   6       74.00       99.03      8.77 o 
   6   7   6     1548.83     1687.92     27.87 o 
   7   7   6       11.48       24.85      7.35 o 
   8   7   6      293.27      363.42     13.16 o 
   9   7   6      391.25      372.93     14.04 o 
  10   7   6      557.77      577.52     16.98 o 
  11   7   6      310.12      295.00     13.84 o 
  12   7   6        0.22       -5.34      7.86 o 
  13   7   6      324.30      376.82     16.10 o 
  14   7   6       56.86       54.09     12.48 o 
 -13   8   6      538.58      624.45     25.80 o 
 -12   8   6      126.30      107.83     14.41 o 
 -11   8   6     1004.34     1013.22     31.27 o 
 -10   8   6      636.22      533.35     29.35 o 
  -9   8   6     1868.62     1724.41     41.23 o 
  -8   8   6     1173.07     1122.79     31.68 o 
  -7   8   6     2567.21     2372.08     48.93 o 
  -6   8   6      419.71      468.61     21.10 o 
  -5   8   6     1140.67     1202.63     26.94 o 
  -4   8   6        0.69        2.37      7.87 o 
  -3   8   6     1161.00     1129.92     25.35 o 
  -2   8   6       21.24        0.76      5.98 o 
  -1   8   6       72.05       52.54     10.81 o 
   0   8   6     1388.40     1371.86     32.64 o 
   1   8   6      439.75      424.40     18.84 o 
   2   8   6      242.26      252.11     13.47 o 
   3   8   6        4.16       -1.03      7.60 o 
   4   8   6      662.40      685.28     19.30 o 
   5   8   6      652.91      651.12     16.90 o 
   6   8   6        7.40        6.44      7.35 o 
   7   8   6      487.15      537.89     16.11 o 
   8   8   6       45.54       39.83      8.21 o 
   9   8   6      209.94      266.84     13.41 o 
  10   8   6      418.59      455.70     16.52 o 
  11   8   6       45.59       89.73     11.15 o 
  12   8   6      409.78      457.03     18.30 o 
 -12   9   6      255.01      238.93     19.17 o 
 -11   9   6       20.99       -1.11     11.53 o 
 -10   9   6       13.19      -11.51     13.19 o 
  -9   9   6      246.94      232.00     18.21 o 
  -8   9   6      150.89      167.57     16.34 o 
  -7   9   6      242.95      215.13     16.91 o 
  -6   9   6     2313.69     2254.16     48.25 o 
  -5   9   6      865.12      781.75     26.25 o 
  -4   9   6     2299.84     2199.42     59.09 o 
  -3   9   6     3134.05     3217.63     52.59 o 
  -2   9   6     3215.30     3222.98     76.31 o 
  -1   9   6       51.69       41.92     11.01 o 
   0   9   6     1498.70     1479.80     35.86 o 
   1   9   6       69.05       80.48     12.42 o 
   2   9   6      876.60      929.10     27.50 o 
   3   9   6       21.63       19.45      8.64 o 
   4   9   6       87.25      101.96     10.96 o 
   5   9   6      582.54      526.16     19.13 o 
   6   9   6      100.12       68.21     11.05 o 
   7   9   6      666.29      687.23     21.94 o 
   8   9   6       77.80       54.69     13.21 o 
   9   9   6      561.46      574.16     23.54 o 
  10   9   6       94.65       97.15     13.34 o 
  11   9   6      203.73      172.69     16.18 o 
 -10  10   6       23.93       18.31     23.30 o 
  -9  10   6      401.54      418.74     33.29 o 
  -8  10   6        7.06       -5.04     11.83 o 
  -7  10   6      492.65      507.57     24.33 o 
  -6  10   6        5.21        9.24     11.83 o 
  -5  10   6       97.29      118.70     14.71 o 
  -4  10   6      135.42      173.14     22.77 o 
  -3  10   6        3.89       14.82     13.30 o 
  -2  10   6      184.38      215.21     17.24 o 
  -1  10   6      187.94      218.79     21.75 o 
   0  10   6       91.47       95.79     16.65 o 
   1  10   6      969.75      975.77     37.55 o 
   2  10   6     1053.93     1056.51     32.31 o 
   3  10   6      361.82      423.16     22.69 o 
   4  10   6      568.82      620.16     40.55 o 
   5  10   6      174.57      146.43     16.28 o 
   6  10   6      541.87      573.40     25.91 o 
   7  10   6      116.04      146.64     14.22 o 
   8  10   6      228.15      242.46     18.85 o 
   9  10   6        9.17       -0.49     13.98 o 
  -7  11   6      194.91      266.74     20.76 o 
  -6  11   6        2.40        0.08     12.08 o 
  -5  11   6      121.28      151.59     16.34 o 
  -4  11   6        6.23      -11.72     13.50 o 
  -3  11   6        0.42      -10.05     14.68 o 
  -2  11   6       63.94       51.53     16.35 o 
  -1  11   6      173.68      157.38     16.34 o 
   0  11   6       11.86        9.64     11.83 o 
   1  11   6      133.37      179.72     17.24 o 
   2  11   6        8.10       25.19     12.42 o 
   3  11   6      122.06      155.72     22.97 o 
   4  11   6       10.89        0.33     14.68 o 
   5  11   6       38.61       61.58     17.65 o 
   6  11   6        4.61       -1.66     21.64 o 
 -17   0   7     2072.26     1943.92     73.23 o 
 -15   0   7     6000.14     5584.03    129.12 o 
 -13   0   7     5189.46     4700.92     97.15 o 
 -11   0   7        6.30       11.06      7.31 o 
  -9   0   7     1986.91     2346.74     51.42 o 
  -7   0   7    18350.47    19912.27    361.19 o 
  -5   0   7    41626.79    40441.67    569.15 o 
  -3   0   7    60604.58    62535.57   1163.28 o 
  -1   0   7    67023.03    65191.61    921.93 o 
   1   0   7    21157.44    21065.26    422.48 o 
   3   0   7    13425.04    13745.93    195.83 o 
   5   0   7     3608.30     3653.37     67.66 o 
   7   0   7      203.23      205.01      9.90 o 
   9   0   7     2569.94     2585.19     51.12 o 
  11   0   7      746.41      790.55     25.89 o 
  13   0   7      116.87      127.44     15.85 o 
  15   0   7       85.88       74.15     15.30 o 
 -18   1   7      166.58      203.73     28.29 o 
 -17   1   7      234.40      259.19     17.30 o 
 -16   1   7      699.80      954.03     24.46 o 
 -15   1   7        0.48       -4.33     11.29 o 
 -14   1   7     4984.41     5045.16    142.19 o 
 -13   1   7      838.99      881.37     23.06 o 
 -12   1   7    10222.11    10312.52    134.77 o 
 -11   1   7     1588.14     1526.44     22.31 o 
 -10   1   7    18869.72    18932.26    341.67 o 
  -9   1   7     3608.21     3390.17     43.32 o 
  -8   1   7    15355.09    15149.57    169.87 o 
  -7   1   7    17403.57    17645.08    222.63 o 
  -6   1   7    10273.51     9488.77    107.60 o 
  -5   1   7     6615.94     6573.33     68.68 o 
  -4   1   7    12921.15    14244.49    143.78 o 
  -3   1   7    13005.31    13221.91    179.41 o 
  -2   1   7      281.69      363.64     12.78 o 
  -1   1   7     6934.93     6723.74     68.98 o 
   0   1   7      253.04      204.79      9.37 o 
   1   1   7    11477.46    11772.87    118.88 o 
   2   1   7     1740.67     1556.18     18.49 o 
   3   1   7        7.47        4.91      2.31 o 
   4   1   7    11136.25    11885.96    120.91 o 
   5   1   7      497.68      464.67      8.81 o 
   6   1   7     7728.92     7330.95     76.76 o 
   7   1   7       26.40       33.39      5.97 o 
   8   1   7     1629.46     1406.04     21.70 o 
   9   1   7        2.52       12.38      5.42 o 
  10   1   7      355.25      390.78     12.19 o 
  11   1   7        2.34       18.06      6.53 o 
  12   1   7        0.82        3.28      7.25 o 
  13   1   7      123.95      137.46     11.42 o 
  14   1   7       71.37       62.27      9.76 o 
  15   1   7       15.94       26.40      9.50 o 
  16   1   7        7.36       -6.26      9.54 o 
 -18   2   7      344.08      325.13     22.93 o 
 -17   2   7        8.64       17.36     10.86 o 
 -16   2   7      737.01      757.27     25.80 o 
 -15   2   7       29.66       32.73     10.57 o 
 -14   2   7     2272.18     2201.15     39.90 o 
 -13   2   7      379.08      440.62     18.85 o 
 -12   2   7     2761.38     2498.78     35.48 o 
 -11   2   7      154.45      135.92      9.43 o 
 -10   2   7     5303.09     4807.81     54.24 o 
  -9   2   7     1138.52     1147.41     24.31 o 
  -8   2   7     3242.45     2713.51     35.38 o 
  -7   2   7        0.67       14.79      5.47 o 
  -6   2   7     1774.50     1681.61     20.78 o 
  -5   2   7     1091.86     1029.33     14.77 o 
  -4   2   7     2105.15     2041.39     26.38 o 
  -3   2   7       12.69        3.46      3.05 o 
  -2   2   7       14.82       24.62      3.49 o 
  -1   2   7     1095.97     1618.88     18.59 o 
   0   2   7    11197.94    11609.88    117.11 o 
   1   2   7     1270.51     1368.43     16.68 o 
   2   2   7     2302.45     2062.93     25.64 o 
   3   2   7     2935.92     3235.70     35.75 o 
   4   2   7    24197.42    25001.74    249.94 o 
   5   2   7     1080.75      907.71     13.71 o 
   6   2   7     7244.40     7490.42     78.66 o 
   7   2   7     4718.42     4679.87     56.36 o 
   8   2   7     3836.43     3670.96     46.18 o 
   9   2   7     1359.45     1424.47     22.90 o 
  10   2   7     4357.86     4249.63     53.76 o 
  11   2   7        4.70       -6.08      6.08 o 
  12   2   7     1319.36     1233.06     22.77 o 
  13   2   7      161.95      156.00     11.65 o 
  14   2   7     1424.57     1536.69     30.96 o 
  15   2   7      151.43      156.25     13.09 o 
  16   2   7      476.21      511.74     19.73 o 
 -18   3   7      103.84      158.23     15.88 o 
 -17   3   7        9.74        3.95     13.58 o 
 -16   3   7        8.27       34.69     11.01 o 
 -15   3   7        1.77        6.75      9.51 o 
 -14   3   7      307.68      288.36     17.15 o 
 -13   3   7        0.30       -0.69      8.94 o 
 -12   3   7      738.26      660.45     18.23 o 
 -11   3   7     1486.31     1503.62     26.87 o 
 -10   3   7     9038.88     8193.99     97.18 o 
  -9   3   7       62.56       61.85      7.61 o 
  -8   3   7     8935.35     8538.73     98.70 o 
  -7   3   7     1955.65     1595.34     20.74 o 
  -6   3   7     4123.48     4757.52     51.73 o 
  -5   3   7    19730.37    18711.24    192.40 o 
  -4   3   7     2127.72     2627.44     39.22 o 
  -3   3   7     8196.04     6371.64     84.97 o 
  -2   3   7     3364.22     3831.92     46.21 o 
  -1   3   7    38111.68    37194.87    399.14 o 
   0   3   7     2838.85     3566.37     38.63 o 
   1   3   7    36294.98    37714.63    407.25 o 
   2   3   7    11902.87    13335.28    147.86 o 
   3   3   7    28456.35    30299.45    302.79 o 
   4   3   7     3041.61     2778.96     31.90 o 
   5   3   7    12271.46    12838.59    131.54 o 
   6   3   7     1345.96     1409.09     21.45 o 
   7   3   7     2338.22     2527.77     34.11 o 
   8   3   7      287.09      231.25      9.75 o 
   9   3   7      193.66      225.92     18.35 o 
  10   3   7      846.63      790.23     17.20 o 
  11   3   7      716.69      636.90     15.75 o 
  12   3   7      324.72      263.39     12.44 o 
  13   3   7     1222.41     1202.61     23.89 o 
  14   3   7       23.20       18.99     11.09 o 
  15   3   7      555.85      615.39     20.85 o 
  16   3   7      169.99      145.90     13.56 o 
 -17   4   7      646.66      607.11     25.12 o 
 -16   4   7        0.63       -3.47     10.86 o 
 -15   4   7      648.96      624.59     27.35 o 
 -14   4   7        5.84       -4.74      9.04 o 
 -13   4   7      102.59      112.69     12.42 o 
 -12   4   7        2.19        3.85      8.94 o 
 -11   4   7      839.01      918.64     26.32 o 
 -10   4   7      101.36      133.69     10.08 o 
  -9   4   7     1863.77     1619.02     29.63 o 
  -8   4   7     3442.95     3473.42     52.50 o 
  -7   4   7     2668.35     2252.87     36.89 o 
  -6   4   7     8480.63     8449.28     98.94 o 
  -5   4   7    12048.55    12366.50    126.62 o 
  -4   4   7     9413.98     8675.78    100.44 o 
  -3   4   7     8558.83     9420.43    128.53 o 
  -2   4   7     3400.65     3642.27     44.96 o 
  -1   4   7    14154.06    15446.72    155.79 o 
   0   4   7     3277.62     4185.28     45.41 o 
   1   4   7     3490.64     3336.70     37.22 o 
   2   4   7     3068.70     3038.65     34.44 o 
   3   4   7      674.53      667.44     11.31 o 
   4   4   7     5121.53     4951.07     58.95 o 
   5   4   7      313.20      306.63      9.74 o 
   6   4   7    10918.42    10931.37    123.68 o 
   7   4   7      133.95      190.18     11.36 o 
   8   4   7    10718.80    10945.81    124.73 o 
   9   4   7       14.18       32.55      7.40 o 
  10   4   7     4022.90     4137.37     54.01 o 
  11   4   7       69.03       68.39      8.73 o 
  12   4   7     2601.82     2748.20     40.51 o 
  13   4   7        5.57       10.92      9.75 o 
  14   4   7      728.79      789.89     20.45 o 
  15   4   7        0.20       -5.55     10.81 o 
  16   4   7       72.19       88.99     18.83 o 
 -17   5   7        0.06        4.51     13.98 o 
 -16   5   7     1162.31     1273.05     35.10 o 
 -15   5   7        9.76       32.37     11.83 o 
 -14   5   7     1886.15     1841.07     43.46 o 
 -13   5   7        0.43       -0.53      9.25 o 
 -12   5   7     4169.65     3721.47     67.51 o 
 -11   5   7       69.50       63.53     11.45 o 
 -10   5   7      640.91      552.92     20.40 o 
  -9   5   7       42.46       53.51      9.17 o 
  -8   5   7     3566.56     3695.30     56.01 o 
  -7   5   7       78.24       72.44      7.74 o 
  -6   5   7     1362.13     1410.77     26.57 o 
  -5   5   7       17.48       16.48      6.20 o 
  -4   5   7     2651.81     2677.97     41.74 o 
  -3   5   7      420.70      415.80     13.90 o 
  -2   5   7      507.81      405.20      8.19 o 
  -1   5   7     2938.61     2837.82     32.74 o 
   0   5   7      372.93      421.66     10.79 o 
   1   5   7     1615.71     1655.68     21.24 o 
   2   5   7      285.88      356.83      8.32 o 
   3   5   7     3430.82     3322.07     41.94 o 
   4   5   7      673.65      546.03     13.30 o 
   5   5   7     2020.82     1823.42     27.12 o 
   6   5   7      650.07      700.63     15.45 o 
   7   5   7       30.63       56.24      7.63 o 
   8   5   7     1048.32     1084.10     24.20 o 
   9   5   7      241.17      343.57     15.07 o 
  10   5   7     1300.21     1445.04     25.88 o 
  11   5   7        2.23       52.55     10.27 o 
  12   5   7      559.01      648.77     17.97 o 
  13   5   7       28.51       48.97      9.36 o 
  14   5   7      227.35      236.22     13.27 o 
  15   5   7       12.28        9.26      9.40 o 
 -16   6   7       55.09       28.66     12.79 o 
 -15   6   7        1.37       -1.57     11.18 o 
 -14   6   7      204.35      159.90     15.21 o 
 -13   6   7      240.39      262.76     17.81 o 
 -12   6   7        6.53        9.05      9.90 o 
 -11   6   7      179.00      214.10     20.93 o 
 -10   6   7       10.77       -3.33     11.13 o 
  -9   6   7      600.70      574.65     34.63 o 
  -8   6   7      149.23      125.13     10.32 o 
  -7   6   7     2153.74     2083.54     50.69 o 
  -6   6   7      755.05      764.55     19.05 o 
  -5   6   7      735.83      806.79     19.11 o 
  -4   6   7     2457.93     2443.06     39.68 o 
  -3   6   7     1888.35     1685.19     30.37 o 
  -2   6   7      896.11      933.35     24.02 o 
  -1   6   7     2202.06     1803.36     30.37 o 
   0   6   7      747.40      819.04     14.16 o 
   1   6   7     2293.21     2067.51     26.43 o 
   2   6   7       29.48       38.40      6.25 o 
   3   6   7     4210.31     4119.28     51.58 o 
   4   6   7      439.78      446.74     21.35 o 
   5   6   7     1427.71     1504.52     24.32 o 
   6   6   7     2908.42     3055.72     41.69 o 
   7   6   7     1119.17     1133.63     25.27 o 
   8   6   7     3193.34     3275.33     44.99 o 
   9   6   7      151.05      153.13     10.36 o 
  10   6   7     1146.63     1138.48     23.00 o 
  11   6   7       24.94       11.79      9.67 o 
  12   6   7      299.18      252.48     15.26 o 
  13   6   7       21.50       18.82      9.03 o 
  14   6   7       69.81       71.09     10.47 o 
 -15   7   7        0.97        9.99     18.31 o 
 -14   7   7      306.22      352.50     21.10 o 
 -13   7   7      156.93      158.57     15.56 o 
 -12   7   7      387.25      487.51     22.64 o 
 -11   7   7      753.36      663.03     24.88 o 
 -10   7   7      554.82      606.98     23.61 o 
  -9   7   7       22.33       34.22     11.18 o 
  -8   7   7      527.70      593.22     23.02 o 
  -7   7   7      814.85      835.49     21.54 o 
  -6   7   7      695.22      707.14     19.49 o 
  -5   7   7      111.26      110.53      9.48 o 
  -4   7   7      199.64      172.06     10.96 o 
  -3   7   7     3230.68     3058.51     48.22 o 
  -2   7   7       72.47       78.79     10.22 o 
  -1   7   7     5813.32     5655.76     91.80 o 
   0   7   7      858.05      834.19     17.32 o 
   1   7   7     7464.59     6932.41    129.88 o 
   2   7   7      383.41      271.38     17.56 o 
   3   7   7     9998.45    10560.07    121.07 o 
   4   7   7      489.91      518.49     14.17 o 
   5   7   7     4962.77     5007.90     62.76 o 
   6   7   7     1163.02     1222.01     22.86 o 
   7   7   7      269.79      284.60     12.35 o 
   8   7   7        8.79       20.19      9.18 o 
   9   7   7      111.73       99.43     11.11 o 
  10   7   7       75.51       92.66      9.63 o 
  11   7   7      184.51      179.57     11.82 o 
  12   7   7       13.65       20.73      8.99 o 
  13   7   7      969.78     1012.88     24.72 o 
 -13   8   7       78.73       97.23     21.74 o 
 -12   8   7      271.29      350.58     21.10 o 
 -11   8   7       48.54       73.75     14.07 o 
 -10   8   7      534.17      668.89     38.28 o 
  -9   8   7       42.91       50.05     12.42 o 
  -8   8   7     1586.73     1643.08     39.57 o 
  -7   8   7      289.88      288.66     18.21 o 
  -6   8   7     1128.73     1242.15     32.34 o 
  -5   8   7      512.38      530.98     17.64 o 
  -4   8   7     1291.48     1278.30     27.23 o 
  -3   8   7     1012.17     1071.16     24.75 o 
  -2   8   7      709.41      718.38     46.06 o 
  -1   8   7      995.70      859.91     25.61 o 
   0   8   7        6.10       -8.65      8.65 o 
   1   8   7       59.82       68.99     11.18 o 
   2   8   7       56.03       52.67      8.96 o 
   3   8   7       39.73       51.75      8.96 o 
   4   8   7      619.04      538.72     24.26 o 
   5   8   7      486.68      459.54     17.25 o 
   6   8   7     1789.25     1717.92     33.65 o 
   7   8   7       40.10       66.42      8.87 o 
   8   8   7     1554.47     1468.98     27.15 o 
   9   8   7      305.54      329.42     17.63 o 
  10   8   7     1168.95     1182.39     25.53 o 
  11   8   7        4.29       19.29      9.58 o 
  12   8   7      886.99      974.01     30.16 o 
 -11   9   7       18.53       16.93     12.79 o 
 -10   9   7       45.08       46.60     15.30 o 
  -9   9   7      222.83      192.68     17.30 o 
  -8   9   7      407.28      361.56     20.13 o 
  -7   9   7     1218.41     1295.52     35.17 o 
  -6   9   7      122.15       96.80     14.07 o 
  -5   9   7     1436.55     1504.19     38.08 o 
  -4   9   7       43.31       58.96     10.92 o 
  -3   9   7     1032.75     1079.55     28.35 o 
  -2   9   7      310.77      350.49     17.54 o 
  -1   9   7      305.16      246.23     17.54 o 
   0   9   7      108.17       86.93     13.43 o 
   1   9   7      115.19       99.12     13.04 o 
   2   9   7       12.32        8.59     10.22 o 
   3   9   7      485.03      437.03     22.13 o 
   4   9   7       57.11       39.90     11.83 o 
   5   9   7       84.69       98.25     11.65 o 
   6   9   7       15.77       34.21      9.81 o 
   7   9   7      334.48      359.05     19.22 o 
   8   9   7       77.26      114.32     12.97 o 
   9   9   7      290.50      302.48     16.91 o 
  10   9   7      115.35      147.76     14.19 o 
 -10  10   7      281.33      334.53     41.61 o 
  -9  10   7       33.05       23.86     13.45 o 
  -8  10   7       60.65       64.70     14.07 o 
  -7  10   7      749.19      776.64     31.13 o 
  -6  10   7        0.22       30.04     13.11 o 
  -5  10   7     1163.54     1220.32     34.57 o 
  -4  10   7       37.02       52.80     13.11 o 
  -3  10   7     1784.48     1845.39     42.49 o 
  -2  10   7      158.26      164.86     16.58 o 
  -1  10   7     1721.30     1806.49     47.30 o 
   0  10   7      197.80      228.16     17.50 o 
   1  10   7      685.27      730.81     26.18 o 
   2  10   7       40.40       17.21     12.79 o 
   3  10   7        2.74       21.59     12.15 o 
   4  10   7      168.62      161.69     16.64 o 
   5  10   7       20.64       10.03     12.15 o 
   6  10   7        2.04      -11.83     11.83 o 
   7  10   7      127.90       91.95     15.68 o 
   8  10   7       97.92       69.07     18.83 o 
  -7  11   7       28.79       25.02     17.03 o 
  -6  11   7      318.56      346.10     22.06 o 
  -5  11   7       11.21       10.54     12.49 o 
  -4  11   7       97.86       84.52     18.72 o 
  -3  11   7       13.39       13.25     22.47 o 
  -2  11   7      256.27      254.81     23.54 o 
  -1  11   7        9.47       -2.99     13.03 o 
   0  11   7      641.03      710.95     34.70 o 
   1  11   7       60.21       68.38     14.07 o 
   2  11   7      841.69      907.23     31.03 o 
   3  11   7        2.26        6.01     12.96 o 
   4  11   7      726.66      792.01     45.06 o 
   5  11   7       10.58        2.44     16.35 o 
 -18   0   8       25.55       74.89     23.30 o 
 -16   0   8        5.65       16.43     13.50 o 
 -14   0   8        8.95       -0.46      8.94 o 
 -12   0   8     4772.22     4687.42    168.46 o 
 -10   0   8    11361.68    10798.37    208.04 o 
  -8   0   8    15480.00    13099.48    191.75 o 
  -6   0   8    38350.52    36693.05    628.45 o 
  -4   0   8    23490.21    20525.28    291.72 o 
  -2   0   8    24989.66    24576.37    347.25 o 
   0   0   8     5256.67     5773.14     84.40 o 
   2   0   8     1562.12     1883.31     37.06 o 
   4   0   8      115.28      154.28      7.97 o 
   6   0   8     1172.44     1086.78     21.77 o 
   8   0   8       23.34       22.69      9.66 o 
  10   0   8     1258.31     1092.64     30.60 o 
  12   0   8      240.04      199.84     16.48 o 
  14   0   8       27.03       13.95     13.31 o 
  16   0   8      253.56      224.50     20.57 o 
 -18   1   8      267.31      311.23     33.29 o 
 -17   1   8       64.75       75.48     12.79 o 
 -16   1   8      618.04      589.43     31.45 o 
 -15   1   8     1172.31     1096.72     39.14 o 
 -14   1   8      684.21      694.28     20.34 o 
 -13   1   8      885.35      800.12     16.43 o 
 -12   1   8      102.15      176.12      9.58 o 
 -11   1   8     2038.30     1802.89     27.75 o 
 -10   1   8      466.60      438.92     14.27 o 
  -9   1   8      403.82      333.71     10.79 o 
  -8   1   8    10258.48    10500.17    108.87 o 
  -7   1   8      421.82      404.36      9.02 o 
  -6   1   8    20208.93    20372.59    205.09 o 
  -5   1   8       26.07       18.05      3.06 o 
  -4   1   8    30965.28    32354.33    323.14 o 
  -3   1   8     6060.46     5989.12     62.34 o 
  -2   1   8    25485.69    25901.48    258.76 o 
  -1   1   8     4441.10     4123.73     43.83 o 
   0   1   8    19214.39    19581.31    211.34 o 
   1   1   8     4867.22     4857.71     51.00 o 
   2   1   8     6546.03     6656.26     69.23 o 
   3   1   8     9783.84     9110.64     93.47 o 
   4   1   8     1319.95     1342.23     18.73 o 
   5   1   8    14604.25    15094.18    153.26 o 
   6   1   8      613.99      604.45     10.94 o 
   7   1   8     8510.98     8411.76     88.40 o 
   8   1   8     2478.30     2284.57     31.08 o 
   9   1   8     2617.91     2508.41     34.21 o 
  10   1   8      950.19      968.68     18.15 o 
  11   1   8     1429.80     1350.78     28.35 o 
  12   1   8      652.98      638.26     17.67 o 
  13   1   8      324.71      296.28     14.11 o 
  14   1   8      154.09      135.73     11.80 o 
  15   1   8      168.47      183.95     13.93 o 
  16   1   8        9.86        3.54      9.34 o 
 -18   2   8      140.83      141.01     15.31 o 
 -17   2   8      644.51      629.09     23.65 o 
 -16   2   8      233.31      255.05     18.93 o 
 -15   2   8     3127.41     3002.93     79.90 o 
 -14   2   8      231.12      246.38     15.88 o 
 -13   2   8     9988.87     9552.46    128.97 o 
 -12   2   8       58.05       47.11      7.02 o 
 -11   2   8    15561.40    14679.82    214.47 o 
 -10   2   8        4.83       13.85      6.41 o 
  -9   2   8    16265.49    15500.91    159.14 o 
  -8   2   8     1145.34     1223.16     18.22 o 
  -7   2   8    21495.31    22228.23    224.11 o 
  -6   2   8       85.21       46.81      3.75 o 
  -5   2   8     3290.18     3154.21     34.93 o 
  -4   2   8     1656.32     1974.80     25.72 o 
  -3   2   8      753.00      882.37     39.48 o 
  -2   2   8     4347.78     4826.43     56.25 o 
  -1   2   8     6773.11     6430.48     66.46 o 
   0   2   8     9419.06     9662.51     98.50 o 
   1   2   8    26606.80    26524.10    264.47 o 
   2   2   8    10828.68    10351.98    105.71 o 
   3   2   8    12516.75    11941.68    131.47 o 
   4   2   8     3469.34     3305.71     37.20 o 
   5   2   8    14829.90    14406.65    146.81 o 
   6   2   8     3181.51     3176.16     36.57 o 
   7   2   8     6582.60     6477.87     75.67 o 
   8   2   8       17.27       12.83      5.47 o 
   9   2   8     2316.21     2227.82     31.64 o 
  10   2   8     1698.62     1781.58     29.37 o 
  11   2   8      687.36      669.50     15.92 o 
  12   2   8      113.31      129.62     10.59 o 
  13   2   8       71.23       67.23      9.54 o 
  14   2   8      368.74      410.25     17.23 o 
  15   2   8       59.33       46.03     10.55 o 
  16   2   8      441.52      497.58     19.84 o 
 -18   3   8      373.10      357.08     20.22 o 
 -17   3   8       95.98      113.80     20.15 o 
 -16   3   8        6.48       -4.27     10.48 o 
 -15   3   8      565.95      477.53     24.68 o 
 -14   3   8      310.97      377.11     18.84 o 
 -13   3   8       48.40       12.32      9.51 o 
 -12   3   8      746.10      769.75     19.80 o 
 -11   3   8     3450.19     3254.26     50.70 o 
 -10   3   8     8659.02     8353.10    113.29 o 
  -9   3   8       16.69       32.97     18.51 o 
  -8   3   8    14469.23    14049.63    159.70 o 
  -7   3   8      285.09      512.11      9.81 o 
  -6   3   8    10288.07     8981.68    106.47 o 
  -5   3   8     2668.56     2787.80     35.58 o 
  -4   3   8    45748.15    45353.80    565.02 o 
  -3   3   8     7581.47     7685.18    101.48 o 
  -2   3   8    21731.00    21530.61    271.40 o 
  -1   3   8    11212.17    10882.34    119.43 o 
   0   3   8    12965.34    14311.81    148.55 o 
   1   3   8    10310.15    10345.12    129.35 o 
   2   3   8     8825.58    10100.89    112.02 o 
   3   3   8     1444.13     1718.57     21.57 o 
   4   3   8      900.13     1042.13     14.97 o 
   5   3   8        7.86       23.44      9.83 o 
   6   3   8     1041.06     1223.39     19.96 o 
   7   3   8      319.33      234.63      9.36 o 
   8   3   8       55.46       50.78      6.37 o 
   9   3   8      649.36      710.92     15.96 o 
  10   3   8       11.76        2.91      8.03 o 
  11   3   8      175.11      211.51     10.94 o 
  12   3   8       29.96       27.37      8.43 o 
  13   3   8       20.04       21.84      8.15 o 
  14   3   8       52.02       74.09     10.77 o 
  15   3   8       54.84       83.66     11.80 o 
  16   3   8       60.07       84.90     14.35 o 
 -17   4   8     1166.97     1355.11     36.93 o 
 -16   4   8       64.64       77.68     12.96 o 
 -15   4   8     2129.59     2461.58     50.84 o 
 -14   4   8       48.02       44.24     13.11 o 
 -13   4   8     1064.24     1185.24     30.42 o 
 -12   4   8       18.31       24.41      9.61 o 
 -11   4   8     2716.39     2963.99     48.07 o 
 -10   4   8      247.17      237.25     15.13 o 
  -9   4   8      855.52      948.55     25.12 o 
  -8   4   8     1938.61     1999.78     34.40 o 
  -7   4   8      577.77      522.98     15.98 o 
  -6   4   8     4437.27     4086.09     59.25 o 
  -5   4   8      726.53      698.31     17.39 o 
  -4   4   8     3601.99     3321.87     49.36 o 
  -3   4   8      655.73      382.85     12.48 o 
  -2   4   8     8826.56     8559.72     98.95 o 
  -1   4   8      194.89       85.51      6.57 o 
   0   4   8     2777.02     2874.01     32.58 o 
   1   4   8        0.49        8.65      4.46 o 
   2   4   8     1517.94     1524.43     23.94 o 
   3   4   8      231.85      240.32      9.15 o 
   4   4   8     1473.37     1455.83     21.63 o 
   5   4   8       10.56       20.08      4.82 o 
   6   4   8        8.16       23.21      5.84 o 
   7   4   8      670.92      682.68     16.28 o 
   8   4   8       45.11       92.15     11.76 o 
   9   4   8     2266.40     2566.15     37.04 o 
  10   4   8      246.90      311.85     20.53 o 
  11   4   8     1106.18     1211.91     23.55 o 
  12   4   8      847.11      796.69     19.44 o 
  13   4   8      687.44      725.44     19.14 o 
  14   4   8      424.61      398.93     15.64 o 
  15   4   8      116.20      125.65     13.19 o 
 -17   5   8       81.05       67.40     17.19 o 
 -16   5   8      106.36      118.15     15.31 o 
 -15   5   8       68.09       69.06     12.65 o 
 -14   5   8      133.99      152.02     16.22 o 
 -13   5   8        7.90        5.80     10.22 o 
 -12   5   8      381.79      407.86     21.16 o 
 -11   5   8        0.91        2.07      8.94 o 
 -10   5   8      494.88      560.58     17.17 o 
  -9   5   8      144.63      133.56     10.28 o 
  -8   5   8      151.30      170.89     10.77 o 
  -7   5   8     2136.16     2062.10     35.47 o 
  -6   5   8       45.68       31.41      6.75 o 
  -5   5   8     2267.84     2639.00     41.97 o 
  -4   5   8      326.07      378.24     13.34 o 
  -3   5   8     1001.49     1217.15     23.50 o 
  -2   5   8        2.92        5.25      5.05 o 
  -1   5   8      934.41     1074.05     14.94 o 
   0   5   8      103.77      126.67      5.59 o 
   1   5   8      449.00      438.89      9.36 o 
   2   5   8       61.69       80.20      5.18 o 
   3   5   8     8277.05     8405.10     96.45 o 
   4   5   8     1326.86     1297.58     21.12 o 
   5   5   8     9208.37     9033.56    104.04 o 
   6   5   8      934.24      890.34     17.96 o 
   7   5   8    12274.83    12317.16    140.14 o 
   8   5   8      396.64      355.53     13.75 o 
   9   5   8     7604.13     7485.15     90.17 o 
  10   5   8       11.57       38.96      8.39 o 
  11   5   8     2955.57     3007.63     43.45 o 
  12   5   8       37.73       29.75      8.42 o 
  13   5   8      726.72      724.87     19.91 o 
  14   5   8        0.82        8.93      8.61 o 
  15   5   8        5.43      -11.05     11.05 o 
 -16   6   8       39.34       41.98     15.60 o 
 -15   6   8      475.58      472.35     23.29 o 
 -14   6   8       12.49        0.54     11.11 o 
 -13   6   8      220.38      184.56     16.32 o 
 -12   6   8        1.68       16.95     11.01 o 
 -11   6   8      119.68      110.04     18.00 o 
 -10   6   8      618.10      547.67     26.99 o 
  -9   6   8      185.44      168.81     14.07 o 
  -8   6   8      369.77      438.23     15.97 o 
  -7   6   8       13.73       41.37      8.44 o 
  -6   6   8       93.29       76.22      8.44 o 
  -5   6   8      121.63      107.76      8.96 o 
  -4   6   8     2264.83     2200.79     37.21 o 
  -3   6   8       60.05       68.49      8.26 o 
  -2   6   8     8370.71     8609.92    131.62 o 
  -1   6   8      700.87      795.52     15.84 o 
   0   6   8     8085.30     8269.46    108.12 o 
   1   6   8       47.19       44.84     11.83 o 
   2   6   8     8794.12     8357.05     96.27 o 
   3   6   8       30.85       42.17      6.15 o 
   4   6   8     5793.11     5618.72     68.08 o 
   5   6   8       58.25       90.78      7.69 o 
   6   6   8     1197.47     1396.62     24.03 o 
   7   6   8       84.21       81.38      8.21 o 
   8   6   8       57.00       57.27      7.89 o 
   9   6   8       21.93       27.51      7.48 o 
  10   6   8      856.59      903.90     21.32 o 
  11   6   8        1.47       -7.16      7.40 o 
  12   6   8      419.05      427.24     16.05 o 
  13   6   8       56.68       80.47     10.50 o 
  14   6   8      677.58      785.74     22.00 o 
 -14   7   8      210.20      212.09     18.12 o 
 -13   7   8      163.12      191.76     16.91 o 
 -12   7   8      718.35      749.48     27.73 o 
 -11   7   8      360.15      422.63     26.30 o 
 -10   7   8     1036.96     1021.22     38.13 o 
  -9   7   8      679.58      775.79     26.18 o 
  -8   7   8     2353.74     2290.80     48.18 o 
  -7   7   8       20.74       42.33      8.96 o 
  -6   7   8     2862.97     2617.36     44.25 o 
  -5   7   8      180.95      213.19     12.17 o 
  -4   7   8     1153.29     1101.38     24.09 o 
  -3   7   8       32.91       30.41      7.60 o 
  -2   7   8      381.17      388.83     16.64 o 
  -1   7   8     1487.28     1538.72     29.52 o 
   0   7   8     1948.78     1955.00     39.66 o 
   1   7   8      148.21      140.44     17.41 o 
   2   7   8      341.43      287.96     20.42 o 
   3   7   8      945.37      848.66     20.32 o 
   4   7   8       54.62       80.32      9.10 o 
   5   7   8      508.52      436.06     13.33 o 
   6   7   8      596.61      578.86     15.38 o 
   7   7   8      375.71      373.13     13.09 o 
   8   7   8        5.08       13.70      7.23 o 
   9   7   8      190.44      222.08     11.90 o 
  10   7   8        2.52       -1.75      7.78 o 
  11   7   8      203.31      226.73     12.86 o 
  12   7   8        0.11       13.51      9.17 o 
  13   7   8      136.41      188.96     13.29 o 
 -13   8   8      472.52      510.84     24.26 o 
 -12   8   8       74.26       81.79     14.35 o 
 -11   8   8      790.40      746.94     33.40 o 
 -10   8   8      468.27      465.03     40.78 o 
  -9   8   8      764.71      756.99     26.80 o 
  -8   8   8      952.52      817.05     27.18 o 
  -7   8   8      455.65      414.19     20.80 o 
  -6   8   8      380.99      383.11     16.61 o 
  -5   8   8       24.18        3.29      8.26 o 
  -4   8   8      783.57      798.14     21.57 o 
  -3   8   8      245.23      202.96     12.68 o 
  -2   8   8        1.02        2.39      7.74 o 
  -1   8   8     1277.49     1145.00     27.15 o 
   0   8   8      273.21      312.93     21.18 o 
   1   8   8     1292.50     1274.52     32.59 o 
   2   8   8     1616.97     1596.77     37.45 o 
   3   8   8     2988.37     2993.00     58.19 o 
   4   8   8      659.81      645.03     19.46 o 
   5   8   8      497.55      533.83     19.82 o 
   6   8   8        1.30       22.03      9.48 o 
   7   8   8      618.33      666.99     20.64 o 
   8   8   8       16.28       22.51      9.64 o 
   9   8   8       83.66      153.33     12.86 o 
  10   8   8      496.64      547.99     17.94 o 
  11   8   8        9.80       24.66      9.97 o 
  12   8   8      459.42      500.67     23.19 o 
 -11   9   8       25.95       34.95     16.48 o 
 -10   9   8      141.33      142.29     22.47 o 
  -9   9   8      168.62      134.84     16.28 o 
  -8   9   8      417.85      406.63     21.73 o 
  -7   9   8      168.73      186.70     17.24 o 
  -6   9   8     1672.26     1677.55     40.94 o 
  -5   9   8      437.29      448.15     22.73 o 
  -4   9   8     2041.05     2030.85     39.08 o 
  -3   9   8      390.89      342.32     29.55 o 
  -2   9   8     3688.69     3591.60    121.61 o 
  -1   9   8       28.29        2.68     12.79 o 
   0   9   8     2017.66     1900.44     52.92 o 
   1   9   8       12.84       -0.11     10.22 o 
   2   9   8      317.13      371.59     20.18 o 
   3   9   8      569.16      553.23     23.06 o 
   4   9   8       10.24       12.28     11.11 o 
   5   9   8      709.12      656.83     25.91 o 
   6   9   8      336.08      339.30     20.76 o 
   7   9   8      662.30      585.33     20.64 o 
   8   9   8      534.16      592.40     21.32 o 
   9   9   8      606.05      544.88     23.73 o 
  10   9   8      277.06      327.18     20.56 o 
  -9  10   8      157.66      140.66     16.91 o 
  -8  10   8      230.40      284.57     20.48 o 
  -7  10   8      115.95       67.13     14.71 o 
  -6  10   8      408.20      484.06     23.61 o 
  -5  10   8       34.76       32.18     12.49 o 
  -4  10   8      493.23      530.76     25.46 o 
  -3  10   8       18.17       44.31     13.11 o 
  -2  10   8      693.16      706.04     27.16 o 
  -1  10   8       58.63       65.37     14.07 o 
   0  10   8      416.52      451.34     22.64 o 
   1  10   8      446.57      403.50     21.10 o 
   2  10   8       80.64       82.46     13.68 o 
   3  10   8      656.19      642.86     30.31 o 
   4  10   8       48.62       49.55     13.75 o 
   5  10   8      225.49      248.41     19.17 o 
   6  10   8       14.35       -1.67     12.42 o 
   7  10   8      157.88      122.00     16.96 o 
   8  10   8       17.65       -2.56     16.35 o 
  -6  11   8       89.72       64.10     18.21 o 
  -5  11   8       16.69        0.00     15.30 o 
  -4  11   8       50.79       25.80     16.48 o 
  -3  11   8      103.66       84.12     18.83 o 
  -2  11   8       40.56       51.22     13.75 o 
  -1  11   8      242.79      258.37     19.75 o 
   0  11   8        1.00       18.74     13.38 o 
   1  11   8      111.76      116.41     26.63 o 
   2  11   8        1.24       22.47     13.75 o 
   3  11   8       86.08      122.06     16.58 o 
   4  11   8        8.79       32.34     14.35 o 
 -15   0   9        0.19       25.80     11.77 o 
 -13   0   9      897.54      909.87     30.77 o 
 -11   0   9     3687.69     3664.54    118.17 o 
  -9   0   9    15584.20    15090.04    302.38 o 
  -7   0   9    53140.43    53157.78    752.70 o 
  -5   0   9    93536.76    87925.12   1323.29 o 
  -3   0   9    63125.94    61860.33    879.47 o 
  -1   0   9    39980.89    42517.84    600.55 o 
   1   0   9     7633.02     8509.63    123.64 o 
   3   0   9     1296.68     1704.95     29.70 o 
   5   0   9     3270.24     3050.24     49.21 o 
   7   0   9     8320.55     7791.42    116.57 o 
   9   0   9     4961.85     4449.86     85.89 o 
  11   0   9     2457.08     2276.62     52.36 o 
  13   0   9     2891.85     2954.57     80.72 o 
  15   0   9        2.08      -12.56     12.79 o 
 -18   1   9      828.58      892.07     48.27 o 
 -17   1   9       74.87      103.29     17.03 o 
 -16   1   9     1535.02     1588.33    100.69 o 
 -15   1   9        0.43       -6.25      7.25 o 
 -14   1   9     2198.08     2268.17     44.92 o 
 -13   1   9      410.18      412.95     15.65 o 
 -12   1   9     4335.97     4273.33     62.40 o 
 -11   1   9     1675.47     1692.33     23.95 o 
 -10   1   9     5860.96     6100.22     66.95 o 
  -9   1   9     6713.81     6249.06     67.75 o 
  -8   1   9      977.88     1269.51     24.10 o 
  -7   1   9     7479.93     6810.00    111.31 o 
  -6   1   9       24.89       57.81      4.20 o 
  -5   1   9     8564.50     8255.08     85.66 o 
  -4   1   9     4598.56     4424.58     64.13 o 
  -3   1   9     5522.71     6193.26     64.83 o 
  -2   1   9    16680.45    16619.40    166.99 o 
  -1   1   9       69.61       64.34      4.75 o 
   0   1   9    21209.14    21837.67    218.89 o 
   1   1   9     5926.79     6056.75     68.50 o 
   2   1   9    55183.43    56018.86    560.61 o 
   3   1   9       45.12      135.30      6.63 o 
   4   1   9     9737.36     9722.12    108.33 o 
   5   1   9     3447.70     3244.61     51.34 o 
   6   1   9    10640.16    10532.34    117.92 o 
   7   1   9     3324.43     3402.64     39.21 o 
   8   1   9     1905.58     1890.91     27.35 o 
   9   1   9      929.82      872.54     17.24 o 
  10   1   9      627.68      600.96     14.57 o 
  11   1   9      379.23      326.29     13.31 o 
  12   1   9       19.47       24.51      8.65 o 
  13   1   9      207.76      180.80     12.68 o 
  14   1   9      100.84       95.70     10.92 o 
  15   1   9       17.31       -9.10      9.10 o 
  16   1   9       12.92        0.95     10.18 o 
 -18   2   9        0.13      -10.82     14.12 o 
 -17   2   9       54.54       87.05     13.38 o 
 -16   2   9      154.46      192.37     15.56 o 
 -15   2   9      545.49      671.31     27.60 o 
 -14   2   9      547.62      566.15     20.74 o 
 -13   2   9     2275.80     2478.32     42.18 o 
 -12   2   9      320.77      290.10     13.64 o 
 -11   2   9     4115.67     4255.20     72.11 o 
 -10   2   9      958.78      777.20     21.14 o 
  -9   2   9     6562.83     6371.47     86.88 o 
  -8   2   9      261.18      227.52      8.03 o 
  -7   2   9     5738.55     6407.32     68.52 o 
  -6   2   9     2018.07     1764.66     21.72 o 
  -5   2   9      243.20      342.80      8.33 o 
  -4   2   9    20209.90    19953.45    220.83 o 
  -3   2   9      282.74      230.33      9.55 o 
  -2   2   9     9794.80     9554.53     97.51 o 
  -1   2   9     1158.27     1293.39     16.39 o 
   0   2   9    26540.73    26291.67    522.55 o 
   1   2   9       63.75      162.88     11.41 o 
   2   2   9    41085.03    41655.07    414.78 o 
   3   2   9     3479.57     3863.50     42.60 o 
   4   2   9     5632.81     5701.89     65.89 o 
   5   2   9       43.90       72.22      6.70 o 
   6   2   9     5410.55     5197.94     61.86 o 
   7   2   9      222.13      156.74      7.86 o 
   8   2   9     1136.71     1125.84     19.48 o 
   9   2   9      188.46      143.61     12.20 o 
  10   2   9     1435.50     1535.11     25.26 o 
  11   2   9        2.25       -6.08      6.08 o 
  12   2   9       38.00       46.03      9.34 o 
  13   2   9      197.39      200.63     13.09 o 
  14   2   9       32.72       47.60     10.18 o 
  15   2   9       39.97       55.24     11.01 o 
  16   2   9        1.78       41.61     23.30 o 
 -18   3   9       80.62      123.56     14.65 o 
 -17   3   9      183.97      147.35     15.13 o 
 -16   3   9       13.06       20.90     11.18 o 
 -15   3   9      375.48      325.51     19.03 o 
 -14   3   9      434.45      324.35     18.34 o 
 -13   3   9      151.36      150.95     11.53 o 
 -12   3   9        5.31       20.85      8.03 o 
 -11   3   9     2775.13     2668.49     43.89 o 
 -10   3   9     4414.31     4251.42     63.30 o 
  -9   3   9     1145.16     1021.94     22.10 o 
  -8   3   9     2909.91     2480.30     40.23 o 
  -7   3   9      937.55      857.34     22.82 o 
  -6   3   9     3737.08     3641.06     53.58 o 
  -5   3   9     6122.48     6320.84     86.15 o 
  -4   3   9      296.13      420.49     21.86 o 
  -3   3   9     7174.93     7517.75    100.06 o 
  -2   3   9      411.26      259.06     18.74 o 
  -1   3   9     4998.40     4722.59     54.36 o 
   0   3   9     2802.79     2724.26     30.93 o 
   1   3   9    10652.99    10403.00    106.67 o 
   2   3   9    21444.79    22476.48    225.99 o 
   3   3   9      177.43      133.10      7.43 o 
   4   3   9     4788.98     4522.76     49.72 o 
   5   3   9      136.96      119.42      7.35 o 
   6   3   9     2129.19     2105.72     30.99 o 
   7   3   9     1165.82     1128.03     19.09 o 
   8   3   9      177.77      205.40     12.55 o 
   9   3   9     3524.77     3549.71     58.06 o 
  10   3   9      545.69      556.29     21.18 o 
  11   3   9     2774.46     2662.05     38.31 o 
  12   3   9      166.06      164.49     10.78 o 
  13   3   9     1280.29     1282.65     43.48 o 
  14   3   9      531.52      505.48     28.11 o 
  15   3   9     1028.03     1090.88     27.44 o 
 -17   4   9        0.10       18.16     11.74 o 
 -16   4   9       34.86       55.66     20.57 o 
 -15   4   9      128.05      155.63     15.56 o 
 -14   4   9      602.21      575.34     25.38 o 
 -13   4   9      940.48      856.69     26.13 o 
 -12   4   9      163.12      143.74     13.38 o 
 -11   4   9     3952.82     3776.50     58.39 o 
 -10   4   9       12.64        6.79      7.97 o 
  -9   4   9     3329.28     3392.04     52.61 o 
  -8   4   9       12.42       12.07      6.66 o 
  -7   4   9    12697.36    12244.00    161.10 o 
  -6   4   9      487.57      509.29     15.35 o 
  -5   4   9     7003.90     6814.92     93.24 o 
  -4   4   9      106.14       57.45      6.75 o 
  -3   4   9    11506.36    11942.75    155.39 o 
  -2   4   9      522.07      385.18     15.22 o 
  -1   4   9     5651.70     6084.73     64.35 o 
   0   4   9     1089.59     1058.86     14.48 o 
   1   4   9     4344.58     4719.50     51.26 o 
   2   4   9     4490.99     4093.01     51.14 o 
   3   4   9      153.30      196.31      7.31 o 
   4   4   9     6198.08     5934.44     70.06 o 
   5   4   9      777.52      869.54     16.14 o 
   6   4   9     7874.59     7628.97     88.98 o 
   7   4   9     1240.33     1284.98     21.83 o 
   8   4   9     6643.57     6526.17     78.58 o 
   9   4   9     1598.45     1647.39     27.23 o 
  10   4   9     2210.43     2109.90     32.58 o 
  11   4   9      239.58      225.70     11.77 o 
  12   4   9     1272.81     1277.35     24.87 o 
  13   4   9       42.19       55.16      9.64 o 
  14   4   9        4.55        6.80      9.54 o 
  15   4   9        3.92        1.85      9.71 o 
 -16   5   9     2234.22     2166.26     48.75 o 
 -15   5   9       44.56       59.41     12.96 o 
 -14   5   9     2292.10     2225.84     69.98 o 
 -13   5   9        0.06       -6.60     10.22 o 
 -12   5   9     1019.79     1018.86     29.06 o 
 -11   5   9      135.99      129.79     13.38 o 
 -10   5   9      219.93      159.54     13.38 o 
  -9   5   9       44.77       63.64      8.87 o 
  -8   5   9     1556.20     1491.80     29.24 o 
  -7   5   9       33.83       92.12      9.10 o 
  -6   5   9     2013.06     1778.25     32.13 o 
  -5   5   9      135.76      133.66      9.54 o 
  -4   5   9     5631.28     4906.53     70.15 o 
  -3   5   9      332.94      292.02     12.04 o 
  -2   5   9     8429.58     8116.33    123.91 o 
  -1   5   9     2199.67     1871.88     26.83 o 
   0   5   9     8102.88     8637.63    101.26 o 
   1   5   9      771.76      700.42     11.94 o 
   2   5   9     2670.36     2903.02     34.35 o 
   3   5   9     2347.43     2437.72     32.78 o 
   4   5   9     2475.82     2560.90     34.92 o 
   5   5   9      861.36      870.24     17.12 o 
   6   5   9      537.19      641.56     15.07 o 
   7   5   9      140.36      179.88     20.32 o 
   8   5   9      385.85      418.24     13.81 o 
   9   5   9      131.46      154.67     10.23 o 
  10   5   9      248.97      270.37     12.74 o 
  11   5   9      319.69      368.53     14.31 o 
  12   5   9       90.81      106.65     10.13 o 
  13   5   9       10.70        9.66      8.53 o 
  14   5   9      155.32      195.39     13.27 o 
 -16   6   9       51.15       34.95     21.64 o 
 -15   6   9      545.28      592.87     25.30 o 
 -14   6   9      373.15      407.86     22.22 o 
 -13   6   9     2201.82     2238.59     49.04 o 
 -12   6   9      374.02      425.94     20.96 o 
 -11   6   9     5428.58     5487.35    118.23 o 
 -10   6   9        1.63       -8.18     15.81 o 
  -9   6   9     5361.54     5571.74     97.05 o 
  -8   6   9       25.27       37.98      8.96 o 
  -7   6   9     5770.31     5835.81    111.94 o 
  -6   6   9      522.00      502.31     16.81 o 
  -5   6   9     5551.66     5723.46     81.96 o 
  -4   6   9      299.17      316.59     13.68 o 
  -3   6   9      497.19      523.28     15.59 o 
  -2   6   9        2.53        6.61      6.73 o 
  -1   6   9       56.48       98.44      8.87 o 
   0   6   9      202.61      242.59     11.80 o 
   1   6   9        1.08       36.75     21.64 o 
   2   6   9       73.17       80.69      7.68 o 
   3   6   9       53.31       66.87      6.46 o 
   4   6   9      576.54      518.84     13.42 o 
   5   6   9       37.23       33.59      6.13 o 
   6   6   9     1248.07     1149.51     21.14 o 
   7   6   9      173.05      167.59     10.09 o 
   8   6   9      459.54      419.47     14.19 o 
   9   6   9      104.10       60.69      8.18 o 
  10   6   9      191.19      196.61     14.83 o 
  11   6   9       92.06      112.90     10.17 o 
  12   6   9        9.05       24.67      8.73 o 
  13   6   9       87.60      145.44     11.90 o 
 -14   7   9       53.84       98.30     15.21 o 
 -13   7   9       77.13       57.97     13.68 o 
 -12   7   9      204.25      290.26     20.56 o 
 -11   7   9      320.75      284.99     24.63 o 
 -10   7   9      114.35      121.99     14.71 o 
  -9   7   9      140.24      156.37     14.98 o 
  -8   7   9      611.73      572.83     26.75 o 
  -7   7   9       48.82       39.38      9.10 o 
  -6   7   9      506.61      470.05     17.26 o 
  -5   7   9      144.38      128.16     10.77 o 
  -4   7   9      496.76      478.01     17.54 o 
  -3   7   9      428.15      408.79     14.76 o 
  -2   7   9        6.09       -4.58      6.35 o 
  -1   7   9     5091.54     4754.82     70.00 o 
   0   7   9     4617.93     4570.77     78.08 o 
   1   7   9      689.98      654.77     27.64 o 
   2   7   9     1185.44     1134.86     29.46 o 
   3   7   9      612.31      602.20     17.76 o 
   4   7   9     1675.58     1705.43     31.78 o 
   5   7   9      577.71      590.67     18.11 o 
   6   7   9      799.89      808.96     21.15 o 
   7   7   9       16.55       -3.41      6.91 o 
   8   7   9      266.39      287.49     13.20 o 
   9   7   9      388.11      345.68     14.09 o 
  10   7   9       25.64       28.79      9.10 o 
  11   7   9      669.04      678.77     19.61 o 
  12   7   9        5.54       12.42      9.14 o 
 -13   8   9       88.41       61.29     14.07 o 
 -12   8   9       90.73      125.32     15.56 o 
 -11   8   9      123.29      117.57     15.55 o 
 -10   8   9       94.52      101.41     14.41 o 
  -9   8   9       80.67       41.89     14.45 o 
  -8   8   9      398.14      347.28     20.13 o 
  -7   8   9       42.82       22.96     11.18 o 
  -6   8   9      189.61      187.90     13.28 o 
  -5   8   9      217.19      180.34     12.83 o 
  -4   8   9       14.75       19.80      8.59 o 
  -3   8   9      175.08      159.19     14.34 o 
  -2   8   9      550.71      543.58     18.51 o 
  -1   8   9      599.59      578.35     21.77 o 
   0   8   9      782.91      747.13     28.99 o 
   1   8   9      563.36      491.59     26.46 o 
   2   8   9     2069.96     1957.21     43.24 o 
   3   8   9      150.38      171.02     16.00 o 
   4   8   9     1379.27     1283.46     33.60 o 
   5   8   9       68.64       46.56     12.79 o 
   6   8   9     1590.82     1542.44     31.65 o 
   7   8   9      162.90      189.13     13.38 o 
   8   8   9      732.08      705.20     27.15 o 
   9   8   9      361.85      394.37     18.09 o 
  10   8   9      306.57      331.16     17.93 o 
  11   8   9      360.23      387.62     19.61 o 
 -11   9   9      105.42       97.44     19.18 o 
 -10   9   9        9.21        8.70     13.11 o 
  -9   9   9      394.21      429.07     23.37 o 
  -8   9   9        7.46       13.63     12.15 o 
  -7   9   9     1677.50     1803.83     44.18 o 
  -6   9   9      341.39      347.21     20.76 o 
  -5   9   9      741.52      855.05     24.24 o 
  -4   9   9      209.09      228.52     17.92 o 
  -3   9   9     1733.17     1724.18     40.90 o 
  -2   9   9      252.90      265.45     25.69 o 
  -1   9   9      429.85      423.43     21.68 o 
   0   9   9      388.96      377.06     20.80 o 
   1   9   9       76.63       41.79     15.85 o 
   2   9   9        2.72        4.71     10.86 o 
   3   9   9        0.84       -9.41      9.90 o 
   4   9   9        1.23       -9.69     10.48 o 
   5   9   9       51.79       33.84     12.49 o 
   6   9   9       14.53        0.00     11.83 o 
   7   9   9       89.18       60.93     13.75 o 
   8   9   9        1.22      -12.15     12.15 o 
   9   9   9       54.59       50.04     20.03 o 
  -9  10   9      369.76      370.92     27.64 o 
  -8  10   9        8.91       21.92     13.68 o 
  -7  10   9      507.88      491.54     24.61 o 
  -6  10   9       11.63        8.24     13.04 o 
  -5  10   9     1038.81     1030.81     32.64 o 
  -4  10   9      308.49      246.50     23.54 o 
  -3  10   9      766.45      791.94     27.83 o 
  -2  10   9       93.10      114.02     18.63 o 
  -1  10   9      753.92      764.26     36.56 o 
   0  10   9      466.64      426.54     21.98 o 
   1  10   9       50.64       39.94     16.48 o 
   2  10   9      168.28      181.40     16.96 o 
   3  10   9       28.54       16.56     16.06 o 
   4  10   9       49.03       48.31     13.68 o 
   5  10   9      388.10      398.00     23.65 o 
   6  10   9       31.21       21.33     13.75 o 
   7  10   9      256.54      267.00     27.64 o 
  -5  11   9        0.08       -8.32     15.16 o 
  -4  11   9       82.38       70.65     18.21 o 
  -3  11   9       11.06      -14.68     14.68 o 
  -2  11   9      310.59      288.60     19.75 o 
  -1  11   9        1.47      -10.61     13.11 o 
   0  11   9      766.49      865.66     45.45 o 
   1  11   9        9.11       18.67     16.39 o 
   2  11   9     1077.49     1161.63     44.67 o 
   3  11   9        2.90       16.45     14.90 o 
 -16   0  10      162.27       96.53     23.30 o 
 -14   0  10       90.37       89.87     19.97 o 
 -12   0  10      418.99      496.49     17.73 o 
 -10   0  10     2961.59     3147.01     53.61 o 
  -8   0  10     9734.05     8902.25    132.10 o 
  -6   0  10     8547.54     7868.96    122.76 o 
  -4   0  10     8721.08     9515.97    139.00 o 
  -2   0  10      560.39      486.54     15.56 o 
   0   0  10     4573.71     4712.48     71.25 o 
   2   0  10    10808.92    12017.44    204.68 o 
   4   0  10    15892.36    16024.72    229.62 o 
   6   0  10    18209.06    18001.09    258.70 o 
   8   0  10     6898.19     7189.38    108.96 o 
  10   0  10     2391.28     2383.86     53.54 o 
  12   0  10     2390.84     2335.03     72.40 o 
  14   0  10        2.42      -11.13     11.13 o 
 -18   1  10      101.40      163.10     28.29 o 
 -17   1  10       11.26       15.56     13.50 o 
 -16   1  10       62.89       79.13     15.85 o 
 -15   1  10       73.89       75.71     12.15 o 
 -14   1  10      115.92      156.09     11.61 o 
 -13   1  10        0.24       -7.00      9.47 o 
 -12   1  10      939.62      971.64     19.53 o 
 -11   1  10       22.46       10.99      5.73 o 
 -10   1  10     1073.54     1017.61     29.03 o 
  -9   1  10      736.81      833.23     18.46 o 
  -8   1  10     8054.87     7808.27     82.65 o 
  -7   1  10     1785.53     1720.05     28.78 o 
  -6   1  10    11336.19    11895.65    139.88 o 
  -5   1  10     8403.47     8456.64     88.02 o 
  -4   1  10    10033.98    11122.57    113.93 o 
  -3   1  10     9499.49    10051.41    103.14 o 
  -2   1  10    18113.72    19866.05    199.79 o 
  -1   1  10     9295.66     8687.98     89.55 o 
   0   1  10     5864.13     6224.73     65.39 o 
   1   1  10    16495.24    17221.99    187.44 o 
   2   1  10        5.19       20.22      3.69 o 
   3   1  10    10877.02    11131.44    114.31 o 
   4   1  10     5783.56     5643.99     70.99 o 
   5   1  10     3934.24     3921.15     47.54 o 
   6   1  10     3463.63     3197.54     36.95 o 
   7   1  10      470.46      463.80     11.88 o 
   8   1  10     5649.01     5586.29     73.61 o 
   9   1  10       27.82       18.73      6.22 o 
  10   1  10     2454.48     2360.48     37.65 o 
  11   1  10      121.65      103.98     10.33 o 
  12   1  10       94.03       76.73      9.76 o 
  13   1  10      702.23      659.25     19.95 o 
  14   1  10      377.24      371.70     16.81 o 
  15   1  10      108.03       91.31     11.61 o 
 -18   2  10      127.79      131.95     19.90 o 
 -17   2  10      399.17      414.88     26.30 o 
 -16   2  10      242.36      210.32     15.78 o 
 -15   2  10      735.32      726.70     24.42 o 
 -14   2  10       54.84       37.89      9.13 o 
 -13   2  10     2137.40     1960.95     35.91 o 
 -12   2  10      343.94      282.43     13.38 o 
 -11   2  10      915.70      928.53     37.04 o 
 -10   2  10      147.20      137.34     16.09 o 
  -9   2  10      245.79      323.97     21.64 o 
  -8   2  10       89.69      185.87      8.53 o 
  -7   2  10     1773.77     1790.27     26.07 o 
  -6   2  10      441.26      647.59     12.68 o 
  -5   2  10     3868.64     3172.61     39.96 o 
  -4   2  10       34.54       93.24      6.84 o 
  -3   2  10    18401.38    18582.04    206.13 o 
  -2   2  10      710.89      829.13     12.08 o 
  -1   2  10    47363.14    47809.97    475.68 o 
   0   2  10      621.75      617.91     11.10 o 
   1   2  10    19870.72    19088.25    192.20 o 
   2   2  10     4406.20     4852.86     52.22 o 
   3   2  10    21947.94    21725.03    218.67 o 
   4   2  10     1007.93     1147.90     16.65 o 
   5   2  10    13641.40    13307.34    136.78 o 
   6   2  10      193.73      227.63      8.91 o 
   7   2  10     4710.41     4798.68     58.49 o 
   8   2  10       25.99        9.99      5.62 o 
   9   2  10       54.23       51.15      6.97 o 
  10   2  10      882.73      785.52     17.38 o 
  11   2  10       28.77        9.71      6.97 o 
  12   2  10      724.91      705.87     19.31 o 
  13   2  10      373.24      380.02     22.58 o 
  14   2  10      691.09      777.63     22.85 o 
  15   2  10      181.28      195.08     14.34 o 
 -17   3  10        1.62        2.49     10.89 o 
 -16   3  10     1200.96     1180.46     32.36 o 
 -15   3  10      215.69      199.72     19.61 o 
 -14   3  10     4311.85     4314.85     85.35 o 
 -13   3  10      210.95      172.93     12.22 o 
 -12   3  10     8475.28     8086.89    111.69 o 
 -11   3  10      177.14      171.74     11.77 o 
 -10   3  10    10206.93     9895.91    183.57 o 
  -9   3  10     1949.76     2061.56     42.08 o 
  -8   3  10    22240.01    21977.50    341.12 o 
  -7   3  10       52.70       73.52      7.67 o 
  -6   3  10    10336.76    10866.87    143.02 o 
  -5   3  10     1782.46     1949.33     32.71 o 
  -4   3  10     8551.36     9174.67    120.92 o 
  -3   3  10     3646.16     3723.24     54.53 o 
  -2   3  10     1518.24     1645.21     27.61 o 
  -1   3  10     5847.49     6142.26     69.61 o 
   0   3  10     1840.68     1931.61     25.08 o 
   1   3  10     6114.34     6216.51     65.84 o 
   2   3  10       13.41       25.94      4.09 o 
   3   3  10      581.61      671.20     11.69 o 
   4   3  10     2483.46     2410.23     31.76 o 
   5   3  10       12.43       45.91     13.41 o 
   6   3  10     4020.55     4228.33     52.33 o 
   7   3  10     1084.16     1125.84     19.95 o 
   8   3  10      397.94      365.30     11.97 o 
   9   3  10     1729.56     1793.41     28.03 o 
  10   3  10      929.87      910.60     19.27 o 
  11   3  10      553.91      595.08     16.49 o 
  12   3  10      391.32      417.30     14.96 o 
  13   3  10      175.39      236.62     14.11 o 
  14   3  10      170.38      193.47     13.89 o 
  15   3  10        1.13       30.37     10.82 o 
 -17   4  10      627.54      690.09     26.82 o 
 -16   4  10        1.26       19.88     11.68 o 
 -15   4  10     1217.64     1238.89     33.29 o 
 -14   4  10       42.67       47.01     14.42 o 
 -13   4  10       34.32       81.04     12.42 o 
 -12   4  10        1.21        9.24      8.26 o 
 -11   4  10        5.99       36.97      8.71 o 
 -10   4  10       42.10       18.30      9.37 o 
  -9   4  10     4693.24     4777.03     75.67 o 
  -8   4  10      412.89      428.97     15.07 o 
  -7   4  10     6149.53     6549.36     91.08 o 
  -6   4  10       89.22       48.48      7.49 o 
  -5   4  10     9999.40    10195.09    135.05 o 
  -4   4  10     1271.50     1176.14     23.69 o 
  -3   4  10    10976.27    11418.50    149.54 o 
  -2   4  10      190.36      141.21      8.51 o 
  -1   4  10     5531.27     5097.24     71.01 o 
   0   4  10      351.93      444.73      8.82 o 
   1   4  10      474.68      380.01      8.55 o 
   2   4  10     2089.93     1992.39     30.67 o 
   3   4  10      774.77      783.08     14.16 o 
   4   4  10     1805.40     1720.54     25.12 o 
   5   4  10        1.86       19.83      5.93 o 
   6   4  10     1937.78     1918.06     28.50 o 
   7   4  10      121.39      115.20      8.34 o 
   8   4  10     2733.59     2680.89     37.91 o 
   9   4  10      256.40      251.31     11.48 o 
  10   4  10      923.96      960.53     20.26 o 
  11   4  10       93.38       71.90      9.03 o 
  12   4  10      291.09      243.66     12.66 o 
  13   4  10      169.50      132.04     11.11 o 
  14   4  10      166.18      151.40     13.28 o 
  15   4  10       15.54        8.32     19.97 o 
 -16   5  10      203.12      284.39     25.45 o 
 -15   5  10      493.37      478.57     22.22 o 
 -14   5  10      543.96      657.39     25.47 o 
 -13   5  10      542.33      512.55     21.93 o 
 -12   5  10      345.05      417.51     19.88 o 
 -11   5  10      904.75      850.35     33.15 o 
 -10   5  10        3.11        1.55      9.51 o 
  -9   5  10     1082.83     1072.11     25.07 o 
  -8   5  10      283.45      410.19     15.72 o 
  -7   5  10      202.92      250.10     13.28 o 
  -6   5  10       10.00       55.84      8.44 o 
  -5   5  10        1.93       24.11      7.42 o 
  -4   5  10       11.92       29.62      7.42 o 
  -3   5  10        7.81       13.00      7.93 o 
  -2   5  10      523.80      676.68     20.48 o 
  -1   5  10      746.01      669.05     17.26 o 
   0   5  10      142.08      132.70      7.17 o 
   1   5  10     1719.55     1551.79     23.66 o 
   2   5  10      804.17      747.87     14.06 o 
   3   5  10     4036.25     3942.84     49.15 o 
   4   5  10       46.84       42.19      6.06 o 
   5   5  10     2462.09     2337.14     32.88 o 
   6   5  10        0.36       -2.12      5.84 o 
   7   5  10     3466.34     3536.51     46.76 o 
   8   5  10       39.85       22.92      7.23 o 
   9   5  10      975.97     1018.91     20.66 o 
  10   5  10      383.66      330.11     13.27 o 
  11   5  10      269.19      276.40     13.29 o 
  12   5  10        9.02       -3.01      7.89 o 
  13   5  10        0.82       -0.19      8.42 o 
  14   5  10       39.04       38.45      9.78 o 
 -15   6  10      351.31      304.96     20.28 o 
 -14   6  10      155.80      207.81     17.81 o 
 -13   6  10      196.74      216.10     24.26 o 
 -12   6  10       50.41       99.15     14.35 o 
 -11   6  10      154.96      185.80     17.90 o 
 -10   6  10      144.98      146.99     17.53 o 
  -9   6  10       84.29      114.60     13.21 o 
  -8   6  10      132.85      141.56     11.77 o 
  -7   6  10     1659.60     1613.27     31.75 o 
  -6   6  10      537.92      563.43     18.00 o 
  -5   6  10     1925.58     1923.15     35.08 o 
  -4   6  10      164.07      134.87     10.18 o 
  -3   6  10     1896.22     1867.04     33.66 o 
  -2   6  10       68.28       38.59      8.74 o 
  -1   6  10      134.24      193.29     11.77 o 
   0   6  10      300.41      293.07     12.63 o 
   1   6  10     1392.21     1443.60     32.64 o 
   2   6  10     1082.75     1162.61     25.71 o 
   3   6  10      514.31      501.63     14.94 o 
   4   6  10        3.87        8.02      6.66 o 
   5   6  10      132.94      124.92      8.08 o 
   6   6  10      238.02      228.66     11.06 o 
   7   6  10        3.18        5.56      6.60 o 
   8   6  10      109.82       97.92      8.98 o 
   9   6  10       77.07       65.37      8.57 o 
  10   6  10      757.55      781.06     20.35 o 
  11   6  10       14.42       17.27      8.11 o 
  12   6  10      855.49      865.90     21.14 o 
  13   6  10        1.85        6.98      9.31 o 
 -14   7  10     1748.23     1827.81     45.60 o 
 -13   7  10       62.73      117.22     15.94 o 
 -12   7  10     3343.35     3104.43     62.92 o 
 -11   7  10        2.86       16.21     11.83 o 
 -10   7  10     3102.51     2901.21     59.01 o 
  -9   7  10      157.72      166.74     15.76 o 
  -8   7  10     1858.52     1904.51     45.88 o 
  -7   7  10      427.12      358.26     16.01 o 
  -6   7  10      778.72      753.47     20.96 o 
  -5   7  10      610.73      562.23     20.09 o 
  -4   7  10      134.42      143.03     10.96 o 
  -3   7  10       13.32       -7.03      7.19 o 
  -2   7  10      164.45      168.30     11.21 o 
  -1   7  10     2259.09     2168.27     38.05 o 
   0   7  10      387.72      403.03     18.56 o 
   1   7  10     1390.23     1304.51     32.02 o 
   2   7  10      363.18      391.95     19.17 o 
   3   7  10      238.57      212.33     17.49 o 
   4   7  10     1206.16     1217.56     32.34 o 
   5   7  10     1091.32     1005.15     23.69 o 
   6   7  10      329.32      339.05     15.06 o 
   7   7  10       38.56       42.59      9.64 o 
   8   7  10       98.02      106.35     10.99 o 
   9   7  10      107.66      124.22     12.31 o 
  10   7  10       52.97       66.29      9.53 o 
  11   7  10        0.22       16.11      8.96 o 
  12   7  10        3.59       13.49      9.40 o 
 -13   8  10       69.68       99.86     24.96 o 
 -12   8  10      179.62      163.19     16.96 o 
 -11   8  10        7.78       14.25     14.68 o 
 -10   8  10      334.51      299.46     20.13 o 
  -9   8  10      423.27      461.96     24.94 o 
  -8   8  10      841.59      942.67     31.23 o 
  -7   8  10      637.71      661.54     21.11 o 
  -6   8  10     1271.94     1312.40     29.50 o 
  -5   8  10     1924.92     1983.35     38.01 o 
  -4   8  10       19.12       41.43      9.54 o 
  -3   8  10     2480.14     2516.24     57.71 o 
  -2   8  10      108.06      104.15     11.38 o 
  -1   8  10     1606.70     1703.77     39.37 o 
   0   8  10      414.07      370.51     19.84 o 
   1   8  10     2275.06     2132.93     46.10 o 
   2   8  10      200.83      189.91     20.57 o 
   3   8  10      982.14      975.09     33.30 o 
   4   8  10      469.78      491.43     22.36 o 
   5   8  10      539.48      604.94     24.65 o 
   6   8  10      113.73       92.04     13.75 o 
   7   8  10       53.03       54.48     12.79 o 
   8   8  10        0.04       -1.04      8.96 o 
   9   8  10        0.26       -5.45      9.64 o 
  10   8  10        2.23       -9.43      9.43 o 
  11   8  10       46.54       69.39     22.48 o 
 -11   9  10       22.46       21.64     23.30 o 
 -10   9  10      395.98      464.91     24.02 o 
  -9   9  10       85.55       73.65     15.03 o 
  -8   9  10      256.66      275.18     20.13 o 
  -7   9  10        4.97       24.38     12.08 o 
  -6   9  10     1041.72     1052.32     32.56 o 
  -5   9  10      227.25      234.41     15.52 o 
  -4   9  10      620.16      586.18     20.68 o 
  -3   9  10      216.52      209.60     16.91 o 
  -2   9  10      511.72      456.23     21.68 o 
  -1   9  10      200.75      175.19     16.53 o 
   0   9  10      288.26      278.59     18.88 o 
   1   9  10        1.02      -10.81     10.81 o 
   2   9  10        7.63       -3.18     13.50 o 
   3   9  10       54.15       29.56     11.83 o 
   4   9  10      346.90      333.53     19.52 o 
   5   9  10      403.79      391.10     21.45 o 
   6   9  10      527.40      588.90     33.67 o 
   7   9  10      200.72      177.58     18.26 o 
   8   9  10      512.18      600.07     29.60 o 
   9   9  10       32.78       11.54     17.03 o 
  -9  10  10       28.66       21.64     26.63 o 
  -8  10  10      131.88      132.66     16.96 o 
  -7  10  10        4.51       -2.63     11.83 o 
  -6  10  10      302.09      306.54     20.86 o 
  -5  10  10       31.64       34.54     13.38 o 
  -4  10  10      389.87      418.01     21.97 o 
  -3  10  10       92.00      113.82     15.45 o 
  -2  10  10      387.76      413.66     31.21 o 
  -1  10  10      278.80      267.66     21.11 o 
   0  10  10       77.41       76.68     14.71 o 
   1  10  10      233.09      253.39     28.15 o 
   2  10  10        0.46       -9.19     14.68 o 
   3  10  10      245.28      267.16     20.13 o 
   4  10  10      288.52      316.44     22.33 o 
   5  10  10      382.59      380.82     24.02 o 
   6  10  10      115.02      103.19     16.64 o 
  -4  11  10        4.35       -8.32     21.64 o 
  -3  11  10      214.57      193.05     23.30 o 
  -2  11  10        3.38       -1.87     12.79 o 
  -1  11  10      479.74      559.37     25.91 o 
   0  11  10        1.05       15.53     14.41 o 
   1  11  10      603.00      679.01     29.14 o 
   2  11  10       86.73      117.56     23.39 o 
 -17   0  11     1349.51     1512.86     71.57 o 
 -15   0  11     2368.73     2438.22     93.20 o 
 -13   0  11     3273.31     3211.21     71.80 o 
 -11   0  11    10117.29    10194.32    455.19 o 
  -9   0  11     7301.70     7247.33    110.01 o 
  -7   0  11    13552.47    14882.65    262.91 o 
  -5   0  11     9169.82    10378.74    151.67 o 
  -3   0  11     4283.46     4647.90     71.12 o 
  -1   0  11      524.27      635.05     14.44 o 
   1   0  11      929.18      929.35     19.31 o 
   3   0  11     5447.87     5251.90     94.69 o 
   5   0  11     6354.95     5816.81    101.98 o 
   7   0  11    15416.32    15357.47    222.72 o 
   9   0  11    10334.33    10099.08    179.95 o 
  11   0  11     2666.92     2546.68     57.63 o 
  13   0  11     2395.89     2412.74     83.22 o 
  15   0  11       25.10        9.99     14.12 o 
 -18   1  11      115.68      123.16     26.63 o 
 -17   1  11      259.52      329.53     34.95 o 
 -16   1  11       84.98       84.00     12.65 o 
 -15   1  11      182.61      172.90     14.71 o 
 -14   1  11       12.91       39.56     10.22 o 
 -13   1  11        0.26       -8.89      8.89 o 
 -12   1  11      271.45      303.92     14.41 o 
 -11   1  11        6.25       24.13     11.57 o 
 -10   1  11      887.90      892.94     19.63 o 
  -9   1  11     2177.64     2197.38     35.45 o 
  -8   1  11     4831.61     4540.73     56.60 o 
  -7   1  11     4590.57     4334.99     58.84 o 
  -6   1  11     8659.04     8429.37     88.19 o 
  -5   1  11       88.55       16.77      3.13 o 
  -4   1  11    22192.39    22960.30    230.91 o 
  -3   1  11     2724.29     2762.19     31.83 o 
  -2   1  11    27970.25    28644.50    286.86 o 
  -1   1  11     3605.74     3551.50     39.52 o 
   0   1  11    30695.75    31330.08    313.19 o 
   1   1  11      828.51      813.78     13.81 o 
   2   1  11     8890.87     8941.82     92.97 o 
   3   1  11    15300.65    15513.44    158.03 o 
   4   1  11     6976.43     6463.24    108.21 o 
   5   1  11     3525.10     3341.31     41.74 o 
   6   1  11     1963.63     1891.23     24.54 o 
   7   1  11     5989.16     5790.69     68.90 o 
   8   1  11      132.03      141.26      8.46 o 
   9   1  11     1587.61     1408.59     23.36 o 
  10   1  11       49.05       57.38      8.71 o 
  11   1  11       74.21       62.39      8.71 o 
  12   1  11       19.49       13.04      8.71 o 
  13   1  11       37.47       27.43      9.28 o 
  14   1  11      278.25      275.18     15.14 o 
  15   1  11       72.29       72.58     12.04 o 
 -18   2  11      248.65      279.16     23.93 o 
 -17   2  11      258.97      296.01     23.93 o 
 -16   2  11      141.93      139.66     18.21 o 
 -15   2  11     1751.97     1666.64     53.19 o 
 -14   2  11      132.08       96.13      9.77 o 
 -13   2  11     1287.27     1476.56     35.32 o 
 -12   2  11      215.67      217.29     16.30 o 
 -11   2  11     2463.65     2629.94     70.14 o 
 -10   2  11       11.93       14.22      6.66 o 
  -9   2  11     6787.81     6327.08    103.06 o 
  -8   2  11     1805.87     1888.75     32.81 o 
  -7   2  11     2123.73     1946.53     32.84 o 
  -6   2  11      854.65      832.16     15.17 o 
  -5   2  11       14.44       30.62      4.76 o 
  -4   2  11     6749.46     6087.68     71.91 o 
  -3   2  11       48.84       32.58      7.42 o 
  -2   2  11    17377.62    17898.20    180.60 o 
  -1   2  11     4802.74     4744.72     51.50 o 
   0   2  11    10634.87    10367.88    114.87 o 
   1   2  11     3061.64     3083.10     35.23 o 
   2   2  11      601.48      509.58     10.11 o 
   3   2  11     9113.22     8825.56     92.18 o 
   4   2  11     3948.17     3957.58     44.65 o 
   5   2  11       57.52      103.20      5.86 o 
   6   2  11       41.98       39.29      5.64 o 
   7   2  11       95.68       56.72      7.04 o 
   8   2  11      673.99      702.59     15.28 o 
   9   2  11        4.74       20.63     12.55 o 
  10   2  11      750.94      751.96     19.44 o 
  11   2  11        2.88       12.37      8.26 o 
  12   2  11      828.67      790.24     20.98 o 
  13   2  11        0.02       20.26      9.34 o 
  14   2  11      399.84      423.49     17.92 o 
  15   2  11      165.40      175.24     14.30 o 
 -17   3  11        2.34       10.82     14.12 o 
 -16   3  11       67.59      113.61     14.59 o 
 -15   3  11       24.33       40.10     11.68 o 
 -14   3  11       15.23       57.93     12.48 o 
 -13   3  11        7.07       14.71      8.44 o 
 -12   3  11      157.24      207.08     13.29 o 
 -11   3  11      162.32      172.41     11.61 o 
 -10   3  11       11.09       26.90     12.01 o 
  -9   3  11        0.95       10.52      7.04 o 
  -8   3  11      407.55      569.95     16.98 o 
  -7   3  11      671.36      732.09     18.82 o 
  -6   3  11      179.39      141.36     11.26 o 
  -5   3  11       23.46       26.36      9.85 o 
  -4   3  11        6.32       10.17      5.17 o 
  -3   3  11      671.15      630.23     15.78 o 
  -2   3  11       45.46       61.10      6.42 o 
  -1   3  11      717.74      624.92     16.22 o 
   0   3  11       10.53       27.23      7.19 o 
   1   3  11      400.36      434.70      9.13 o 
   2   3  11     7939.84     8415.45    107.35 o 
   3   3  11      868.88      780.69     14.99 o 
   4   3  11     1455.06     1539.65     22.84 o 
   5   3  11     2315.46     2224.19     30.63 o 
   6   3  11     1913.60     1895.13     27.95 o 
   7   3  11     1823.01     1789.70     27.08 o 
   8   3  11       85.76       91.30      9.25 o 
   9   3  11     2729.95     2719.78     38.46 o 
  10   3  11       59.20       63.86      8.21 o 
  11   3  11     1419.98     1393.02     32.95 o 
  12   3  11      230.31      246.05     13.89 o 
  13   3  11      492.01      507.31     18.06 o 
  14   3  11      298.54      281.92     15.71 o 
 -17   4  11      325.11      387.13     21.41 o 
 -16   4  11      297.38      251.36     23.92 o 
 -15   4  11      913.17      873.77     28.28 o 
 -14   4  11      957.16      849.49     27.30 o 
 -13   4  11     2382.23     2104.37     45.02 o 
 -12   4  11      636.03      554.14     18.45 o 
 -11   4  11     3041.86     2733.98     54.75 o 
 -10   4  11     1077.57      913.14     42.63 o 
  -9   4  11     6146.15     6302.42    121.07 o 
  -8   4  11      453.50      331.81     14.30 o 
  -7   4  11     1956.65     2028.02     36.51 o 
  -6   4  11      138.92      112.94     12.73 o 
  -5   4  11     2404.13     2431.84     39.98 o 
  -4   4  11        4.75        6.10      6.20 o 
  -3   4  11       10.35       20.58      6.20 o 
  -2   4  11      106.25      136.66      9.10 o 
  -1   4  11      667.44      580.84     15.56 o 
   0   4  11     1293.03     1393.10     21.38 o 
   1   4  11     2712.84     2586.99     31.76 o 
   2   4  11      471.99      509.23     14.02 o 
   3   4  11     3037.31     2786.85     36.25 o 
   4   4  11      550.00      539.40     16.34 o 
   5   4  11     2736.97     2662.40     35.75 o 
   6   4  11     1742.81     1829.58     27.87 o 
   7   4  11     1595.65     1468.79     24.31 o 
   8   4  11     2021.81     2105.19     31.95 o 
   9   4  11     1154.30     1130.64     21.64 o 
  10   4  11      377.84      382.51     13.45 o 
  11   4  11      537.19      474.58     14.84 o 
  12   4  11       81.20       70.26      9.36 o 
  13   4  11       62.41       60.04     10.81 o 
  14   4  11       44.64       37.79     10.77 o 
 -16   5  11      630.02      637.15     26.32 o 
 -15   5  11      102.05       74.20     13.68 o 
 -14   5  11       98.79       81.25     13.62 o 
 -13   5  11        6.04        6.95     11.18 o 
 -12   5  11       88.29      122.33     13.93 o 
 -11   5  11        3.86       22.48      9.28 o 
 -10   5  11     4161.02     3872.08     61.08 o 
  -9   5  11      275.84      266.73     14.47 o 
  -8   5  11     6489.02     6364.42    112.18 o 
  -7   5  11       54.82       66.60      9.93 o 
  -6   5  11    20239.71    20963.88    269.60 o 
  -5   5  11      222.42      159.22     11.21 o 
  -4   5  11    17652.48    17026.77    220.38 o 
  -3   5  11       41.56       75.72     14.89 o 
  -2   5  11    16302.45    15884.13    233.66 o 
  -1   5  11       36.87       40.43      7.87 o 
   0   5  11     6764.70     6595.71     91.14 o 
   1   5  11        1.73       -5.73      5.73 o 
   2   5  11     1028.82     1121.20     22.01 o 
   3   5  11     1593.56     1756.61     29.95 o 
   4   5  11      422.70      421.94     11.78 o 
   5   5  11       37.30       49.75      7.47 o 
   6   5  11      221.01      197.85      9.85 o 
   7   5  11       20.24       27.16      6.92 o 
   8   5  11       97.68      101.91      8.77 o 
   9   5  11       39.42       16.47      7.43 o 
  10   5  11       95.52       82.56      9.28 o 
  11   5  11      114.44      124.36     10.33 o 
  12   5  11       63.85       52.35      9.14 o 
  13   5  11      108.86      130.60     11.04 o 
 -15   6  11     1542.97     1662.75     42.47 o 
 -14   6  11      152.34      165.73     16.76 o 
 -13   6  11     2905.29     3033.12     61.58 o 
 -12   6  11      445.45      454.99     22.17 o 
 -11   6  11     4765.35     4994.05    194.72 o 
 -10   6  11      466.25      555.67     20.32 o 
  -9   6  11     6056.35     6099.53     89.32 o 
  -8   6  11      184.43      144.92     12.44 o 
  -7   6  11     1123.81     1058.52     25.33 o 
  -6   6  11       74.98       73.14      9.93 o 
  -5   6  11        7.01       19.90      9.37 o 
  -4   6  11      623.24      657.93     19.11 o 
  -3   6  11      532.39      555.55     20.18 o 
  -2   6  11      441.45      470.37     15.75 o 
  -1   6  11     1866.72     1718.88     31.82 o 
   0   6  11       21.61        6.21      6.70 o 
   1   6  11     3445.97     3316.85     59.51 o 
   2   6  11      230.23      247.51     15.37 o 
   3   6  11     2956.16     3028.31     68.23 o 
   4   6  11       61.90       70.36      8.89 o 
   5   6  11     1396.05     1456.45     28.27 o 
   6   6  11      141.75      108.38     10.46 o 
   7   6  11      737.29      816.85     18.42 o 
   8   6  11       41.09       25.25      7.69 o 
   9   6  11      595.14      652.29     17.57 o 
  10   6  11       49.88       57.11      9.37 o 
  11   6  11       23.61       39.31      9.28 o 
  12   6  11       11.24       17.25      9.15 o 
  13   6  11        4.37       21.64     11.74 o 
 -14   7  11       25.84       49.80     14.35 o 
 -13   7  11        6.42        8.30     12.42 o 
 -12   7  11       62.72       95.51     19.59 o 
 -11   7  11      236.46      240.09     24.10 o 
 -10   7  11      384.55      433.48     23.19 o 
  -9   7  11      363.21      302.75     19.52 o 
  -8   7  11      282.16      352.75     16.98 o 
  -7   7  11     1096.04     1085.84     26.34 o 
  -6   7  11      126.57      157.75     12.01 o 
  -5   7  11      123.62      162.97     11.80 o 
  -4   7  11     2021.45     1907.30     35.55 o 
  -3   7  11        0.75       10.10      8.03 o 
  -2   7  11     1047.83     1018.18     24.11 o 
  -1   7  11      378.15      394.82     16.39 o 
   0   7  11     1476.24     1417.99     34.26 o 
   1   7  11      312.40      396.17     20.80 o 
   2   7  11     2438.04     2314.48     48.03 o 
   3   7  11        6.13       30.73     22.47 o 
   4   7  11      126.86      123.93     14.07 o 
   5   7  11       53.96       74.15     12.79 o 
   6   7  11      678.73      630.32     23.98 o 
   7   7  11      226.71      196.85     13.19 o 
   8   7  11        3.28        3.17      8.24 o 
   9   7  11      351.53      354.65     16.74 o 
  10   7  11        0.09       10.00      9.64 o 
  11   7  11      583.37      568.08     21.27 o 
 -12   8  11       40.45       41.78     17.03 o 
 -11   8  11      217.39      183.82     29.13 o 
 -10   8  11        0.08       -9.77     11.83 o 
  -9   8  11      174.01      131.50     16.00 o 
  -8   8  11      139.72      131.71     15.68 o 
  -7   8  11       27.43       43.80     10.96 o 
  -6   8  11       22.37       42.32     10.59 o 
  -5   8  11      264.52      277.07     16.01 o 
  -4   8  11       58.90      104.34     11.76 o 
  -3   8  11      525.73      510.50     21.97 o 
  -2   8  11       58.77       56.35     12.79 o 
  -1   8  11     1120.83     1068.12     37.18 o 
   0   8  11     1125.94     1166.46     32.34 o 
   1   8  11      384.67      372.82     20.48 o 
   2   8  11      720.50      668.14     24.98 o 
   3   8  11      231.17      204.72     21.18 o 
   4   8  11      729.68      594.57     24.33 o 
   5   8  11        0.14       -8.21     10.22 o 
   6   8  11      239.96      218.04     17.54 o 
   7   8  11      135.46      146.60     16.28 o 
   8   8  11       72.82       56.66     14.07 o 
   9   8  11      283.69      267.75     20.18 o 
  10   8  11        3.73       -7.89     12.42 o 
 -11   9  11      104.34      131.48     31.62 o 
 -10   9  11      201.50      187.33     25.72 o 
  -9   9  11      264.82      309.59     21.61 o 
  -8   9  11      296.57      285.36     20.18 o 
  -7   9  11      823.21      905.25     30.42 o 
  -6   9  11     1277.97     1276.33     48.47 o 
  -5   9  11      604.94      644.25     22.45 o 
  -4   9  11     1254.61     1216.28     29.27 o 
  -3   9  11      229.79      232.05     17.54 o 
  -2   9  11      178.37      161.07     15.68 o 
  -1   9  11       48.04       33.29     11.83 o 
   0   9  11      231.00      249.38     18.21 o 
   1   9  11       71.10       45.84     12.37 o 
   2   9  11        0.79        2.70     10.77 o 
   3   9  11      354.53      342.38     26.63 o 
   4   9  11       96.78       77.91     14.07 o 
   5   9  11      471.01      444.42     23.02 o 
   6   9  11      119.29      124.57     16.58 o 
   7   9  11      206.20      204.17     19.22 o 
   8   9  11       66.51       38.33     24.13 o 
  -8  10  11       17.81        3.33     23.30 o 
  -7  10  11      241.74      228.31     19.52 o 
  -6  10  11        2.82      -11.53     11.53 o 
  -5  10  11       88.18       49.71     17.54 o 
  -4  10  11      276.05      263.11     18.88 o 
  -3  10  11       33.84       16.40     14.18 o 
  -2  10  11      837.69      826.77     28.46 o 
  -1  10  11       30.25       16.56     13.11 o 
   0  10  11      258.71      282.20     20.18 o 
   1  10  11      183.58      180.80     17.60 o 
   2  10  11      123.79      147.18     17.24 o 
   3  10  11      212.83      243.04     25.89 o 
   4  10  11        0.47       16.76     13.75 o 
   5  10  11      437.26      502.26     26.54 o 
   6  10  11        7.14       14.98     28.29 o 
  -3  11  11        0.47      -16.64     21.64 o 
  -2  11  11      232.39      207.29     23.45 o 
  -1  11  11        3.36        2.12     16.79 o 
   0  11  11      282.01      344.74     27.64 o 
 -16   0  12      916.26      953.65     53.26 o 
 -14   0  12     1767.27     1655.99     71.57 o 
 -12   0  12       52.57       39.69     11.59 o 
 -10   0  12      133.69      164.86     14.40 o 
  -8   0  12     1035.82      919.16     35.78 o 
  -6   0  12     2522.53     2450.23     42.14 o 
  -4   0  12     1078.57     1196.25     39.14 o 
  -2   0  12      278.26      300.88     10.50 o 
   0   0  12    10758.15    10885.68    158.55 o 
   2   0  12    11140.16    10416.82    255.40 o 
   4   0  12     7837.39     7501.89    112.27 o 
   6   0  12     9735.54     9483.99    140.75 o 
   8   0  12     3981.89     3933.72     86.54 o 
  10   0  12      828.86      749.67     27.07 o 
  12   0  12      719.79      676.55     27.07 o 
  14   0  12       81.49       62.53     15.30 o 
 -18   1  12      381.46      311.23     36.61 o 
 -17   1  12       58.81       56.59     24.96 o 
 -16   1  12      363.82      377.12     25.89 o 
 -15   1  12       55.84       46.05     11.53 o 
 -14   1  12      141.19      134.77     14.13 o 
 -13   1  12       18.22       19.46      8.22 o 
 -12   1  12        1.59       17.17     12.04 o 
 -11   1  12      121.29      106.66     11.53 o 
 -10   1  12      105.18      138.75     14.17 o 
  -9   1  12       90.87       89.92      9.28 o 
  -8   1  12      393.45      408.53     13.27 o 
  -7   1  12     1033.30     1072.71     18.35 o 
  -6   1  12      347.60      342.72     10.13 o 
  -5   1  12      580.12      397.82     10.30 o 
  -4   1  12       20.60       31.13      6.61 o 
  -3   1  12     4295.30     4346.27     47.86 o 
  -2   1  12       62.63      102.50      5.22 o 
  -1   1  12     3756.50     3685.61     41.09 o 
   0   1  12      281.23      332.84      8.32 o 
   1   1  12     2648.35     2660.87     33.91 o 
   2   1  12     2083.21     2065.94     28.10 o 
   3   1  12       15.47       39.40      4.62 o 
   4   1  12     7313.58     7079.72     75.37 o 
   5   1  12      164.72      210.56     13.89 o 
   6   1  12     2328.25     2131.87     27.48 o 
   7   1  12      709.05      640.54     14.55 o 
   8   1  12     3277.66     2908.73     39.11 o 
   9   1  12      812.07      837.12     19.54 o 
  10   1  12     2001.27     2004.97     34.10 o 
  11   1  12      516.23      490.58     21.62 o 
  12   1  12      400.09      361.45     15.17 o 
  13   1  12      952.14      884.29     23.08 o 
  14   1  12       88.80       93.35     11.65 o 
 -17   2  12      190.18      306.89     34.95 o 
 -16   2  12      145.19      132.76     17.99 o 
 -15   2  12      904.26      937.81     41.39 o 
 -14   2  12        0.30        5.08     10.48 o 
 -13   2  12     1569.11     1514.33     56.69 o 
 -12   2  12      730.33      741.54     20.06 o 
 -11   2  12     6815.48     7020.38     97.76 o 
 -10   2  12      350.11      528.62     34.67 o 
  -9   2  12     3054.08     2962.08     55.24 o 
  -8   2  12      955.06      817.88     19.60 o 
  -7   2  12     9488.22     9522.19    126.48 o 
  -6   2  12     1195.76     1181.16     23.28 o 
  -5   2  12    21573.79    21168.99    269.09 o 
  -4   2  12      851.04      751.44     20.72 o 
  -3   2  12     9512.98     9305.70     96.30 o 
  -2   2  12     1682.26     1808.77     22.70 o 
  -1   2  12    19164.17    19773.18    199.78 o 
   0   2  12      543.85      619.02     11.80 o 
   1   2  12    12682.11    12949.44    132.58 o 
   2   2  12      251.07      371.34     14.02 o 
   3   2  12     2433.85     2345.07     32.13 o 
   4   2  12      522.71      497.65     12.65 o 
   5   2  12      591.15      539.21     15.98 o 
   6   2  12      363.91      330.02     10.60 o 
   7   2  12       47.00       43.08      6.06 o 
   8   2  12      340.50      378.15     13.71 o 
   9   2  12      603.74      651.86     15.61 o 
  10   2  12       68.83       77.64      9.54 o 
  11   2  12     1576.09     1551.40     29.73 o 
  12   2  12      122.25      160.54     12.26 o 
  13   2  12      821.06      906.16     23.48 o 
  14   2  12      608.63      653.49     20.98 o 
 -17   3  12       19.79       54.41     19.97 o 
 -16   3  12     1979.67     2005.37     56.34 o 
 -15   3  12      273.24      256.51     17.30 o 
 -14   3  12     3471.63     3498.98     56.76 o 
 -13   3  12      235.02      187.19     12.80 o 
 -12   3  12     4186.77     4239.61    114.83 o 
 -11   3  12     1061.35      875.13     22.60 o 
 -10   3  12     3233.78     3330.87     52.84 o 
  -9   3  12      237.22      190.79     12.73 o 
  -8   3  12     2191.90     2327.53     39.45 o 
  -7   3  12      234.75      294.77     13.16 o 
  -6   3  12      149.46      109.98     12.73 o 
  -5   3  12      647.12      617.33     16.39 o 
  -4   3  12      520.26      396.80     13.47 o 
  -3   3  12     1955.10     1806.68     40.84 o 
  -2   3  12    11018.17    10156.63    133.74 o 
  -1   3  12      357.73      329.80      9.18 o 
   0   3  12    16032.72    16116.62    188.40 o 
   1   3  12     2548.18     2647.93     32.38 o 
   2   3  12    20662.53    20290.18    255.96 o 
   3   3  12      206.81      189.98      8.81 o 
   4   3  12    13466.07    13200.75    147.14 o 
   5   3  12        9.47       19.46      5.96 o 
   6   3  12     5907.31     6023.34     72.23 o 
   7   3  12      415.53      383.18     13.27 o 
   8   3  12     1081.79     1050.15     21.95 o 
   9   3  12     1271.49     1231.34     22.65 o 
  10   3  12      102.88      105.69      9.56 o 
  11   3  12      678.54      624.08     16.77 o 
  12   3  12      110.12      110.38     11.38 o 
  13   3  12      117.21      135.17     12.44 o 
  14   3  12       13.20       14.34      9.93 o 
 -16   4  12       34.21       32.85     12.71 o 
 -15   4  12        0.35       12.07     11.68 o 
 -14   4  12      242.45      190.33     15.88 o 
 -13   4  12      698.23      723.73     25.35 o 
 -12   4  12       82.22       80.44     10.55 o 
 -11   4  12     2851.42     3039.74     50.22 o 
 -10   4  12       13.50       40.80     13.69 o 
  -9   4  12    10256.79    10149.55    204.19 o 
  -8   4  12      182.04      239.13     13.89 o 
  -7   4  12    17124.61    16848.39    422.31 o 
  -6   4  12        3.84        3.55      7.87 o 
  -5   4  12    18886.54    18877.77    242.43 o 
  -4   4  12      194.99      150.07     10.59 o 
  -3   4  12     7159.51     6842.67     94.27 o 
  -2   4  12      400.68      446.25     15.34 o 
  -1   4  12     6849.98     6767.01     93.32 o 
   0   4  12      742.08      785.45     19.14 o 
   1   4  12       38.23       41.60      7.99 o 
   2   4  12     1298.80     1348.55     24.93 o 
   3   4  12      475.47      455.98     11.69 o 
   4   4  12     1089.87     1201.68     23.64 o 
   5   4  12     1144.52     1144.68     19.72 o 
   6   4  12      857.16      816.39     18.33 o 
   7   4  12     1560.38     1562.89     25.72 o 
   8   4  12      555.65      488.50     14.07 o 
   9   4  12      341.55      354.28     13.69 o 
  10   4  12      292.85      260.19     12.19 o 
  11   4  12      106.84      133.94     10.36 o 
  12   4  12       93.72       68.94      9.36 o 
  13   4  12        8.00        4.80      9.24 o 
  14   4  12        8.44       -1.51     16.64 o 
 -16   5  12      144.71      179.90     20.76 o 
 -15   5  12      137.71      119.74     15.67 o 
 -14   5  12      242.96      273.28     18.58 o 
 -13   5  12      232.26      238.00     22.75 o 
 -12   5  12      203.90      269.64     18.34 o 
 -11   5  12     1035.91     1169.47     32.11 o 
 -10   5  12      313.42      376.51     17.39 o 
  -9   5  12      378.91      421.15     18.28 o 
  -8   5  12        3.26       30.13      9.93 o 
  -7   5  12       99.34      112.91     11.21 o 
  -6   5  12       96.81      136.90     11.61 o 
  -5   5  12        1.72        8.78     10.57 o 
  -4   5  12     1791.52     1839.90     34.28 o 
  -3   5  12        1.70       13.89     15.37 o 
  -2   5  12      853.38      847.95     24.33 o 
  -1   5  12      148.08      133.93     10.38 o 
   0   5  12      795.41      867.52     20.59 o 
   1   5  12       29.82       10.76      6.20 o 
   2   5  12     1998.05     1807.42     37.45 o 
   3   5  12       72.50       57.57      7.41 o 
   4   5  12       11.67        4.65      6.66 o 
   5   5  12        0.85       -6.03      6.03 o 
   6   5  12       25.86       30.43      7.02 o 
   7   5  12       94.31       75.96      9.64 o 
   8   5  12        0.06        0.16      6.82 o 
   9   5  12        2.91       -7.13      7.13 o 
  10   5  12        9.46       11.58      7.78 o 
  11   5  12       57.45       53.66      8.96 o 
  12   5  12        0.23        4.74      8.15 o 
  13   5  12      115.29       96.89     10.97 o 
 -15   6  12       49.19      109.66     18.31 o 
 -14   6  12        3.13       -2.78     13.21 o 
 -13   6  12        1.16       27.75     21.31 o 
 -12   6  12       70.64       69.91     17.54 o 
 -11   6  12       27.51       36.61     15.30 o 
 -10   6  12        4.73       11.65     10.28 o 
  -9   6  12     2377.91     2338.41     43.53 o 
  -8   6  12      173.55      125.60     19.22 o 
  -7   6  12     1929.71     1823.72     35.70 o 
  -6   6  12      834.72      778.21     22.19 o 
  -5   6  12     3288.72     3212.37     52.30 o 
  -4   6  12      376.66      336.22     15.11 o 
  -3   6  12     2515.63     2373.28     41.11 o 
  -2   6  12       75.87       78.65      9.34 o 
  -1   6  12      680.83      755.07     20.59 o 
   0   6  12       25.95       31.05      9.90 o 
   1   6  12      468.65      439.22     18.56 o 
   2   6  12      372.54      388.73     18.88 o 
   3   6  12       50.15       47.38     11.45 o 
   4   6  12       11.02       -3.41     12.31 o 
   5   6  12      805.09      788.75     25.91 o 
   6   6  12      137.23      137.71     11.33 o 
   7   6  12      695.45      671.33     19.42 o 
   8   6  12      745.19      688.73     20.30 o 
   9   6  12       41.89       50.06     10.12 o 
  10   6  12      322.05      328.96     16.42 o 
  11   6  12       12.54        0.92      8.31 o 
  12   6  12      103.93      117.81     10.95 o 
 -14   7  12     1165.55     1081.80     56.59 o 
 -13   7  12        0.36       -4.82     14.56 o 
 -12   7  12     2506.26     2443.45     53.93 o 
 -11   7  12        9.34       22.73     12.79 o 
 -10   7  12     1891.28     1948.09     45.87 o 
  -9   7  12       24.95       -0.63      9.50 o 
  -8   7  12      504.96      458.49     18.89 o 
  -7   7  12        9.13       -1.20      9.10 o 
  -6   7  12       28.22       13.31      9.04 o 
  -5   7  12      488.48      494.82     18.45 o 
  -4   7  12     1685.43     1575.43     32.00 o 
  -3   7  12      172.99      172.02     14.90 o 
  -2   7  12     6034.52     5833.91    105.94 o 
  -1   7  12      913.22      898.23     32.44 o 
   0   7  12     4782.07     4757.27     82.24 o 
   1   7  12      837.11      755.26     25.91 o 
   2   7  12     4623.96     4568.37     80.61 o 
   3   7  12      300.38      362.79     20.48 o 
   4   7  12      511.57      527.16     27.64 o 
   5   7  12      169.00      189.89     16.00 o 
   6   7  12      412.04      460.06     21.77 o 
   7   7  12        5.95       11.31     11.18 o 
   8   7  12       52.27       43.48     12.42 o 
   9   7  12       18.37       -5.28      9.10 o 
  10   7  12       53.50       35.85     10.54 o 
  11   7  12       31.47       36.15     10.99 o 
 -12   8  12       69.37       76.73     15.31 o 
 -11   8  12      717.27      718.93     28.37 o 
 -10   8  12      201.32      251.07     19.80 o 
  -9   8  12     2348.51     2367.03     53.21 o 
  -8   8  12      432.07      490.91     26.69 o 
  -7   8  12     2528.40     2599.51     51.41 o 
  -6   8  12      494.73      585.30     21.19 o 
  -5   8  12     3054.05     3039.20     52.13 o 
  -4   8  12      432.29      499.62     19.95 o 
  -3   8  12     2343.27     2299.44     48.68 o 
  -2   8  12        8.42       -8.05     11.11 o 
  -1   8  12      603.79      639.88     23.98 o 
   0   8  12       92.10       56.49     12.42 o 
   1   8  12      204.17      188.17     16.00 o 
   2   8  12      307.30      290.01     19.17 o 
   3   8  12       26.16       15.78     11.45 o 
   4   8  12      256.67      273.90     23.54 o 
   5   8  12      104.79       84.98     13.75 o 
   6   8  12      142.05      140.48     15.37 o 
   7   8  12      193.85      213.51     18.56 o 
   8   8  12       91.87       93.49     15.94 o 
   9   8  12      128.67      160.31     18.46 o 
 -10   9  12        0.90        2.50     15.81 o 
  -9   9  12       46.36       29.76     14.07 o 
  -8   9  12       48.15       69.75     14.65 o 
  -7   9  12        2.17        7.67     12.79 o 
  -6   9  12        1.30        7.14     10.55 o 
  -5   9  12       20.69       25.75     10.41 o 
  -4   9  12       10.26       -4.62     11.01 o 
  -3   9  12       41.81       22.94     14.60 o 
  -2   9  12        1.32      -10.57     10.57 o 
  -1   9  12       15.90        9.68     11.45 o 
   0   9  12       81.89       84.61     14.07 o 
   1   9  12       38.07       20.41     11.18 o 
   2   9  12      213.59      225.11     17.60 o 
   3   9  12        2.17        2.99     11.45 o 
   4   9  12      495.37      510.37     30.53 o 
   5   9  12        0.51       33.89     14.65 o 
   6   9  12      973.60     1129.77     35.53 o 
   7   9  12       13.25        8.76     13.93 o 
  -7  10  12       18.07        8.32     21.64 o 
  -6  10  12      199.28      168.20     17.60 o 
  -5  10  12        0.90      -15.81     15.81 o 
  -4  10  12      210.77      170.35     17.24 o 
  -3  10  12       11.09        8.32     12.49 o 
  -2  10  12       58.63       46.56     14.07 o 
  -1  10  12       33.55       17.21     12.79 o 
   0  10  12        6.26       32.08     13.75 o 
   1  10  12      167.81      168.66     17.60 o 
   2  10  12      180.70      184.20     18.88 o 
   3  10  12      403.93      444.55     26.22 o 
   4  10  12      251.58      292.55     22.33 o 
   5  10  12      100.00      103.19     29.96 o 
 -17   0  13     1061.56     1098.45     61.58 o 
 -15   0  13      978.69      843.81     49.93 o 
 -13   0  13        3.83        4.99     14.98 o 
 -11   0  13       49.81       73.23     18.31 o 
  -9   0  13     2639.35     2649.29     58.73 o 
  -7   0  13     1497.82     1476.49     36.78 o 
  -5   0  13     3457.77     3135.65     51.49 o 
  -3   0  13     6072.88     6089.42     92.50 o 
  -1   0  13     8732.99     8521.83    126.30 o 
   1   0  13     9366.08     9050.70    133.79 o 
   3   0  13    15132.77    14752.88    252.33 o 
   5   0  13     7562.65     7352.39    111.41 o 
   7   0  13     4818.34     4454.88     86.49 o 
   9   0  13     2011.29     1874.85     45.90 o 
  11   0  13      125.42      103.53     32.45 o 
  13   0  13      164.81      138.32     17.03 o 
 -17   1  13      640.93      577.52     44.94 o 
 -16   1  13     1197.59     1389.96     48.21 o 
 -15   1  13     1042.50      990.52     38.23 o 
 -14   1  13     2069.06     2004.87     57.63 o 
 -13   1  13      992.75      955.43     36.43 o 
 -12   1  13     5383.26     5000.93    174.25 o 
 -11   1  13      294.62      309.67     16.58 o 
 -10   1  13     5624.20     5801.75    122.40 o 
  -9   1  13      837.69      874.44     24.79 o 
  -8   1  13     6500.10     6623.09    131.16 o 
  -7   1  13      481.04      529.75     14.96 o 
  -6   1  13     7303.25     6946.33     82.26 o 
  -5   1  13     1550.73     1730.47     25.59 o 
  -4   1  13     6146.17     6303.17     67.55 o 
  -3   1  13      263.40      280.13      8.89 o 
  -2   1  13     7889.44     8175.19     85.89 o 
  -1   1  13      887.32      901.72     15.48 o 
   0   1  13     1856.54     1815.77     22.93 o 
   1   1  13     1537.40     1627.03     22.91 o 
   2   1  13      461.55      519.73     10.65 o 
   3   1  13     4493.34     4749.99     52.75 o 
   4   1  13      547.50      604.78     12.28 o 
   5   1  13     3537.62     3688.56     46.34 o 
   6   1  13      954.20      898.16     17.24 o 
   7   1  13     2087.58     2172.79     31.21 o 
   8   1  13     1002.03     1004.60     19.20 o 
   9   1  13      147.30      160.77     10.77 o 
  10   1  13     1609.13     1643.31     33.63 o 
  11   1  13       49.27       66.36      9.99 o 
  12   1  13      187.84      187.81     12.80 o 
  13   1  13       72.50       86.40     11.12 o 
  14   1  13       89.49       99.65     12.04 o 
 -17   2  13       36.52       74.89     26.63 o 
 -16   2  13        2.25       13.51     14.68 o 
 -15   2  13      807.06      934.41     29.81 o 
 -14   2  13      400.32      412.24     24.44 o 
 -13   2  13     1634.27     1604.22     38.28 o 
 -12   2  13      302.79      360.78     15.49 o 
 -11   2  13       19.98       82.92      9.73 o 
 -10   2  13     3579.15     3653.11     55.86 o 
  -9   2  13      660.75      742.43     23.48 o 
  -8   2  13      604.77      637.26     17.65 o 
  -7   2  13      533.34      586.82     18.26 o 
  -6   2  13      332.86      374.29     13.47 o 
  -5   2  13     2751.03     2850.02     44.14 o 
  -4   2  13       96.14       50.31     10.81 o 
  -3   2  13     3259.81     3177.67     42.82 o 
  -2   2  13     1202.81     1087.94     16.99 o 
  -1   2  13     3260.27     3176.57     36.51 o 
   0   2  13     2667.05     2737.64     34.70 o 
   1   2  13     3833.11     3788.52     42.93 o 
   2   2  13       39.28       48.69      6.08 o 
   3   2  13     3549.70     3669.23     42.44 o 
   4   2  13     2232.61     2389.85     30.05 o 
   5   2  13     3149.23     3241.05     41.97 o 
   6   2  13      856.86      958.06     18.09 o 
   7   2  13        1.50       -5.49      5.49 o 
   8   2  13     1602.01     1571.54     27.83 o 
   9   2  13       19.34       24.89      7.12 o 
  10   2  13     1892.88     1924.79     38.92 o 
  11   2  13        8.30       36.63      9.10 o 
  12   2  13     1218.82     1164.89     25.98 o 
  13   2  13      159.58      189.81     13.71 o 
  14   2  13      379.15      378.26     17.64 o 
 -17   3  13       88.49      115.78     29.13 o 
 -16   3  13      324.71      332.29     47.43 o 
 -15   3  13      296.66      275.35     28.29 o 
 -14   3  13      168.97      176.37     13.28 o 
 -13   3  13      335.02      324.86     15.79 o 
 -12   3  13       71.39       62.11      9.43 o 
 -11   3  13      853.96      754.92     45.67 o 
 -10   3  13       56.96       82.00     16.19 o 
  -9   3  13     1480.01     1570.59     34.92 o 
  -8   3  13      345.65      257.67     12.97 o 
  -7   3  13      599.80      669.06     18.31 o 
  -6   3  13      587.69      683.66     18.23 o 
  -5   3  13      806.83      927.47     30.27 o 
  -4   3  13      276.48      287.65     12.27 o 
  -3   3  13     1053.26     1121.63     22.83 o 
  -2   3  13        2.49       28.52     12.32 o 
  -1   3  13     3091.09     3023.42     52.73 o 
   0   3  13      222.79      247.26     18.07 o 
   1   3  13      804.22      826.20     14.23 o 
   2   3  13      406.82      437.16     11.50 o 
   3   3  13     1906.80     2002.19     26.10 o 
   4   3  13      575.99      638.11     13.87 o 
   5   3  13      861.09      850.95     16.81 o 
   6   3  13       91.90      116.41      7.89 o 
   7   3  13       17.47       24.53      6.78 o 
   8   3  13       29.43       41.96      7.35 o 
   9   3  13        0.98        2.77      6.97 o 
  10   3  13        6.10       -7.55      7.55 o 
  11   3  13        3.70       -3.34      8.59 o 
  12   3  13      223.82      195.78     12.97 o 
  13   3  13        8.23       23.34      9.93 o 
  14   3  13      130.29      133.39     17.54 o 
 -16   4  13      102.44      104.19     18.39 o 
 -15   4  13      511.46      479.93     22.57 o 
 -14   4  13      427.43      351.68     20.22 o 
 -13   4  13      269.14      221.17     14.42 o 
 -12   4  13      311.74      295.25     15.38 o 
 -11   4  13      443.32      437.38     17.59 o 
 -10   4  13      617.44      665.33     20.64 o 
  -9   4  13      117.55      154.98     11.84 o 
  -8   4  13      839.09      857.78     23.00 o 
  -7   4  13      111.11      113.67     11.21 o 
  -6   4  13        0.43       10.87     12.25 o 
  -5   4  13     4167.70     3970.82     83.66 o 
  -4   4  13      500.48      556.57     20.14 o 
  -3   4  13     2913.09     2877.01     57.17 o 
  -2   4  13      825.42      798.74     19.95 o 
  -1   4  13     6126.24     6008.60     84.00 o 
   0   4  13     2547.42     2422.93     39.88 o 
   1   4  13     4768.99     4517.44     65.40 o 
   2   4  13     2586.04     2622.29     40.39 o 
   3   4  13     2830.43     2889.01     43.95 o 
   4   4  13      114.71      126.77      7.89 o 
   5   4  13     2767.02     2840.36     41.88 o 
   6   4  13       72.86       69.87      7.48 o 
   7   4  13      597.02      630.56     15.48 o 
   8   4  13      131.95      122.33     10.03 o 
   9   4  13      245.35      256.47     13.48 o 
  10   4  13       86.94       70.48      9.17 o 
  11   4  13       13.64       -1.11      7.83 o 
  12   4  13        0.55       -1.73      8.87 o 
  13   4  13        2.90       -3.30      9.28 o 
 -15   5  13       32.18       21.89     12.19 o 
 -14   5  13      502.48      471.59     22.03 o 
 -13   5  13        2.55        1.62     11.18 o 
 -12   5  13     2721.72     2791.19    131.38 o 
 -11   5  13       82.26       61.81     17.60 o 
 -10   5  13     4663.30     4623.97    102.43 o 
  -9   5  13      271.29      209.18     14.04 o 
  -8   5  13    11677.55    11450.37    278.66 o 
  -7   5  13      147.28      106.17     11.53 o 
  -6   5  13    10547.72    11057.07    148.70 o 
  -5   5  13     1285.31     1169.40     26.94 o 
  -4   5  13     8859.08     9420.17    128.24 o 
  -3   5  13      348.61      289.03     15.13 o 
  -2   5  13     5817.80     5950.43     96.85 o 
  -1   5  13        1.24       -6.58      6.58 o 
   0   5  13        1.34       24.29     18.54 o 
   1   5  13      165.93      196.26     13.75 o 
   2   5  13      714.63      768.18     23.37 o 
   3   5  13      616.27      533.76     20.18 o 
   4   5  13     1622.37     1521.58     36.39 o 
   5   5  13        7.01       -4.38      7.94 o 
   6   5  13     3799.66     3888.46     58.35 o 
   7   5  13       32.04       31.91      8.87 o 
   8   5  13     1610.17     1778.88     29.21 o 
   9   5  13       14.29        0.48      7.53 o 
  10   5  13      786.71      829.51     19.78 o 
  11   5  13       95.43      111.19     10.42 o 
  12   5  13      145.94      152.72     11.66 o 
 -14   6  13        4.21        2.32     14.28 o 
 -13   6  13     1035.08     1029.06     46.41 o 
 -12   6  13       11.77       29.78     13.30 o 
 -11   6  13      532.26      525.14     28.04 o 
 -10   6  13        3.15        2.35      9.54 o 
  -9   6  13       87.52      102.67     12.04 o 
  -8   6  13       99.72       84.89     11.84 o 
  -7   6  13      592.65      517.79     19.65 o 
  -6   6  13      603.55      516.44     22.82 o 
  -5   6  13     1643.60     1700.50     43.24 o 
  -4   6  13       12.72        2.40      8.51 o 
  -3   6  13     7037.59     7081.89     99.75 o 
  -2   6  13      108.27      121.80     11.38 o 
  -1   6  13     8884.90     8699.90    136.93 o 
   0   6  13     1739.47     1765.69     47.83 o 
   1   6  13     3644.79     3607.82     65.57 o 
   2   6  13       44.22       28.60     11.84 o 
   3   6  13     5681.12     5511.65     98.72 o 
   4   6  13       68.00       77.06     13.11 o 
   5   6  13     1281.13     1318.53     36.78 o 
   6   6  13       32.11       38.28     14.12 o 
   7   6  13      154.67      144.04     14.71 o 
   8   6  13        0.21        5.22      8.79 o 
   9   6  13       28.25       28.14      9.43 o 
  10   6  13        0.17        1.02      9.24 o 
  11   6  13       23.03        4.61     10.14 o 
 -13   7  13       12.12       15.53     13.45 o 
 -12   7  13      476.03      623.79     26.90 o 
 -11   7  13        2.58        3.33     12.49 o 
 -10   7  13      384.82      446.94     22.57 o 
  -9   7  13      617.23      639.33     22.32 o 
  -8   7  13      596.21      638.08     21.61 o 
  -7   7  13      289.32      309.30     17.02 o 
  -6   7  13      361.74      390.43     17.55 o 
  -5   7  13      743.03      870.75     24.54 o 
  -4   7  13      481.85      514.72     28.35 o 
  -3   7  13      550.41      655.62     24.33 o 
  -2   7  13       70.92       95.86     11.61 o 
  -1   7  13       25.21       43.49     12.42 o 
   0   7  13      157.55      144.94     15.37 o 
   1   7  13      186.90      165.05     16.28 o 
   2   7  13       34.98       49.12     12.79 o 
   3   7  13      538.79      491.59     23.37 o 
   4   7  13       20.10       13.18     11.11 o 
   5   7  13       18.59       26.07     11.53 o 
   6   7  13       14.98       20.19     14.15 o 
   7   7  13        3.17       -9.30      9.79 o 
   8   7  13       14.07       -2.22     11.53 o 
   9   7  13        7.22       -7.21     11.53 o 
  10   7  13      101.44      104.65     16.00 o 
 -12   8  13        8.08       19.97     21.64 o 
 -11   8  13      181.64      172.16     18.46 o 
 -10   8  13       23.08       36.07     14.07 o 
  -9   8  13      155.41      173.61     18.12 o 
  -8   8  13       53.78       40.46     11.47 o 
  -7   8  13       58.29       71.72     12.17 o 
  -6   8  13       12.48       27.19     10.59 o 
  -5   8  13       16.47       15.01     12.73 o 
  -4   8  13       17.10       19.51     10.38 o 
  -3   8  13      341.05      302.79     19.17 o 
  -2   8  13        7.00       -6.84     11.11 o 
  -1   8  13      623.22      567.24     23.33 o 
   0   8  13        3.79      -10.48     10.48 o 
   1   8  13      678.75      661.17     24.33 o 
   2   8  13       87.27       82.51     13.75 o 
   3   8  13      112.97      120.42     14.35 o 
   4   8  13       11.12       25.10     14.48 o 
   5   8  13        0.22        3.24     11.83 o 
   6   8  13       25.20       35.78     16.48 o 
   7   8  13      175.17      161.99     17.92 o 
   8   8  13       15.66       11.19     14.07 o 
 -10   9  13      464.30      434.39     44.94 o 
  -9   9  13       29.36       57.14     15.31 o 
  -8   9  13      497.85      567.57     26.05 o 
  -7   9  13      278.56      366.99     22.33 o 
  -6   9  13      881.77      802.14     24.67 o 
  -5   9  13      118.22      133.97     13.28 o 
  -4   9  13      258.42      262.13     18.78 o 
  -3   9  13      154.28      142.77     15.94 o 
  -2   9  13       50.55       39.98     12.42 o 
  -1   9  13        0.52      -10.22     10.22 o 
   0   9  13        6.53        5.09     11.18 o 
   1   9  13      108.83      107.03     14.71 o 
   2   9  13      124.12      106.18     15.37 o 
   3   9  13      485.31      510.09     25.29 o 
   4   9  13      249.97      251.20     20.44 o 
   5   9  13      869.50      953.10     33.91 o 
   6   9  13      289.18      296.36     29.96 o 
   7   9  13      276.24      314.56     39.94 o 
  -5  10  13       84.82       92.37     15.03 o 
  -4  10  13      133.88      135.42     16.64 o 
  -3  10  13      319.96      312.27     21.77 o 
  -2  10  13       59.40       77.71     14.71 o 
  -1  10  13      228.70      255.94     20.48 o 
   0  10  13      350.86      424.94     23.37 o 
   1  10  13      247.55      292.96     22.06 o 
   2  10  13      127.23      142.80     17.92 o 
   3  10  13      184.24      211.73     25.28 o 
 -16   0  14     2271.60     2245.16     91.54 o 
 -14   0  14     1143.66     1028.55     54.92 o 
 -12   0  14      681.19      587.50     39.94 o 
 -10   0  14       47.78       58.25     18.31 o 
  -8   0  14     2667.12     2689.58     99.03 o 
  -6   0  14     1446.63     1365.60     27.48 o 
  -4   0  14     2052.94     2097.60     37.64 o 
  -2   0  14      265.35      304.88     12.04 o 
   0   0  14     1255.45     1486.47     28.48 o 
   2   0  14     2739.15     2768.61     46.86 o 
   4   0  14     2456.10     2255.97     44.13 o 
   6   0  14      815.91      783.96     21.10 o 
   8   0  14      545.09      514.54     21.18 o 
  10   0  14      215.86      196.22     17.03 o 
  12   0  14        7.88       -3.33     11.77 o 
  14   0  14      196.10      188.07     28.29 o 
 -17   1  14       23.99       64.91     24.96 o 
 -16   1  14       55.01       90.44     17.54 o 
 -15   1  14      164.33      164.25     19.90 o 
 -14   1  14      169.18      210.77     21.09 o 
 -13   1  14      876.66      833.76     39.94 o 
 -12   1  14      380.05      462.35     20.40 o 
 -11   1  14     1239.93     1415.46     51.20 o 
 -10   1  14     4356.71     4370.59     76.78 o 
  -9   1  14     2249.87     2263.25     45.52 o 
  -8   1  14     4499.72     4244.65     62.23 o 
  -7   1  14     1373.99     1283.85     25.16 o 
  -6   1  14     4027.20     3730.38     54.93 o 
  -5   1  14      220.54      231.96      9.92 o 
  -4   1  14     4173.26     4147.00     51.89 o 
  -3   1  14      323.34      363.07      9.26 o 
  -2   1  14      172.22      138.54      6.04 o 
  -1   1  14      330.71      339.16      9.69 o 
   0   1  14      915.42      942.04     14.99 o 
   1   1  14       65.03       63.56      5.00 o 
   2   1  14     1351.03     1323.65     19.06 o 
   3   1  14      310.81      347.96      9.79 o 
   4   1  14      832.30      908.14     15.55 o 
   5   1  14      704.89      803.82     16.02 o 
   6   1  14      645.45      695.29     15.28 o 
   7   1  14      912.27      950.70     18.40 o 
   8   1  14      733.73      744.89     18.48 o 
   9   1  14     1225.37     1229.47     30.88 o 
  10   1  14      383.98      421.93     15.97 o 
  11   1  14      250.51      243.22     13.51 o 
  12   1  14       12.38       25.67      9.34 o 
  13   1  14        1.59        6.14      9.76 o 
  14   1  14       35.45       34.68     14.68 o 
 -17   2  14     1302.68     1506.20     78.22 o 
 -16   2  14       57.92       54.92     26.63 o 
 -15   2  14     3091.60     3240.45     64.47 o 
 -14   2  14       73.31       96.62     13.75 o 
 -13   2  14     4462.34     4595.14     82.57 o 
 -12   2  14      489.46      498.09     21.93 o 
 -11   2  14     8001.24     7421.99    129.25 o 
 -10   2  14       70.06       98.23      9.71 o 
  -9   2  14     5039.48     4854.48     71.20 o 
  -8   2  14      407.97      325.52     13.78 o 
  -7   2  14     1475.10     1514.74     28.47 o 
  -6   2  14     1426.12     1374.35     26.79 o 
  -5   2  14      519.63      537.85     16.08 o 
  -4   2  14      740.33      698.07     17.49 o 
  -3   2  14      145.11      151.35     15.58 o 
  -2   2  14      353.94      358.59     12.72 o 
  -1   2  14     1544.67     1537.51     23.54 o 
   0   2  14       28.06       46.46      4.92 o 
   1   2  14      905.19      877.94     14.77 o 
   2   2  14      721.05      764.68     14.00 o 
   3   2  14       11.70       17.25      6.05 o 
   4   2  14      105.58      109.19      7.48 o 
   5   2  14     1035.15     1038.70     18.96 o 
   6   2  14      361.01      320.68     11.51 o 
   7   2  14     1395.08     1406.33     26.12 o 
   8   2  14      153.35      154.30     10.28 o 
   9   2  14     1877.60     1827.23     40.36 o 
  10   2  14        1.38       27.80      8.79 o 
  11   2  14      804.15      783.59     21.21 o 
  12   2  14       12.67       35.54      9.76 o 
  13   2  14      413.49      441.58     17.85 o 
 -16   3  14      308.64      275.69     24.38 o 
 -15   3  14      223.61      195.68     21.09 o 
 -14   3  14       58.71       54.91     12.71 o 
 -13   3  14     1008.92      970.62     29.92 o 
 -12   3  14        1.72        1.25     12.97 o 
 -11   3  14     1106.80      997.54     28.88 o 
 -10   3  14       89.19       91.84     12.42 o 
  -9   3  14      911.71      783.50     21.49 o 
  -8   3  14     3392.82     3379.15     60.78 o 
  -7   3  14       55.76       52.57      8.66 o 
  -6   3  14     6365.05     6566.04     92.05 o 
  -5   3  14       11.39       13.31      7.49 o 
  -4   3  14    18435.42    19085.50    340.40 o 
  -3   3  14      624.90      658.28     24.02 o 
  -2   3  14    14870.83    14124.70    183.64 o 
  -1   3  14     1468.88     1398.93     31.00 o 
   0   3  14    21187.36    20728.63    264.36 o 
   1   3  14      223.98      209.85     12.22 o 
   2   3  14    10042.78     9798.46    135.46 o 
   3   3  14     1597.63     1557.97     24.07 o 
   4   3  14     2926.10     2761.90     37.12 o 
   5   3  14      315.76      352.70     11.90 o 
   6   3  14     1598.73     1409.76     27.79 o 
   7   3  14      514.52      532.45     17.82 o 
   8   3  14       26.33       13.55      7.02 o 
   9   3  14      451.28      420.43     14.04 o 
  10   3  14        0.85       -3.85      8.26 o 
  11   3  14      336.37      351.23     16.15 o 
  12   3  14      157.24      159.26     12.88 o 
  13   3  14      158.35      140.07     15.61 o 
 -16   4  14      194.66      176.50     21.09 o 
 -15   4  14      150.69      189.97     21.56 o 
 -14   4  14      191.06      172.99     15.78 o 
 -13   4  14     1051.83     1117.90     27.71 o 
 -12   4  14        0.52        7.51     10.78 o 
 -11   4  14     3273.98     3509.77     57.26 o 
 -10   4  14        9.68        5.03      9.10 o 
  -9   4  14     5117.26     5514.47    116.75 o 
  -8   4  14       37.69       39.14      9.54 o 
  -7   4  14     6428.30     6505.34    130.09 o 
  -6   4  14       74.61      105.06     10.96 o 
  -5   4  14     5830.39     5720.18    105.72 o 
  -4   4  14      404.72      471.59     29.72 o 
  -3   4  14     2213.83     2171.45     60.06 o 
  -2   4  14        8.79        0.09      7.87 o 
  -1   4  14      234.04      209.70     16.57 o 
   0   4  14       77.25       92.64      9.34 o 
   1   4  14      274.51      282.90     13.28 o 
   2   4  14        1.13       11.36     13.66 o 
   3   4  14     3451.26     3485.01     61.72 o 
   4   4  14      483.28      441.40     14.67 o 
   5   4  14     3839.83     3862.76     49.73 o 
   6   4  14      115.26       96.78      9.18 o 
   7   4  14     3200.77     3147.44     43.36 o 
   8   4  14       29.36       14.19      9.41 o 
   9   4  14     2042.75     1972.93     50.17 o 
  10   4  14        4.72        6.06      8.39 o 
  11   4  14      347.92      337.90     25.22 o 
  12   4  14      114.16      106.26     11.87 o 
  13   4  14        7.70       11.65     18.31 o 
 -15   5  14        4.12       -7.37     11.45 o 
 -14   5  14       29.26       56.00     15.04 o 
 -13   5  14        1.69        3.48     11.18 o 
 -12   5  14       31.04       60.74     11.38 o 
 -11   5  14        4.44       28.15      9.88 o 
 -10   5  14        3.92       11.37      9.71 o 
  -9   5  14       12.88       10.13      9.54 o 
  -8   5  14        6.15       29.50      9.93 o 
  -7   5  14      166.94      181.20     22.58 o 
  -6   5  14      242.30      272.13     15.14 o 
  -5   5  14      652.52      758.25     28.63 o 
  -4   5  14      164.71      144.05     11.61 o 
  -3   5  14      232.13      225.77     13.21 o 
  -2   5  14     1473.31     1405.52     33.15 o 
  -1   5  14     1559.56     1490.30     29.71 o 
   0   5  14      336.57      357.86     14.76 o 
   1   5  14      539.51      555.05     21.45 o 
   2   5  14     3882.20     4004.53     70.67 o 
   3   5  14      146.59      170.28     14.41 o 
   4   5  14       90.84       87.42     12.76 o 
   5   5  14      411.27      420.09     20.18 o 
   6   5  14       37.32       45.88     12.15 o 
   7   5  14        0.49       14.75      9.28 o 
   8   5  14       64.30       82.95     10.66 o 
   9   5  14       63.87       68.98     11.74 o 
  10   5  14      170.66      178.32     12.72 o 
  11   5  14        7.85       -6.20      9.04 o 
  12   5  14        0.26       -8.08     12.31 o 
 -14   6  14       64.62       86.23     15.88 o 
 -13   6  14       12.05       14.94     12.96 o 
 -12   6  14      143.88       93.24     21.98 o 
 -11   6  14      186.44      132.31     12.94 o 
 -10   6  14       13.81       -3.36      9.10 o 
  -9   6  14      292.55      233.87     18.02 o 
  -8   6  14      404.12      416.33     25.94 o 
  -7   6  14     3015.80     2939.04     60.98 o 
  -6   6  14       32.17       26.36     10.38 o 
  -5   6  14      429.30      435.42     17.88 o 
  -4   6  14      813.59      860.49     23.06 o 
  -3   6  14       42.41       56.34      9.93 o 
  -2   6  14      811.73      849.98     23.06 o 
  -1   6  14       64.98      117.64     12.04 o 
   0   6  14      458.96      473.93     21.73 o 
   1   6  14      759.08      708.12     30.39 o 
   2   6  14        1.49        8.54     11.83 o 
   3   6  14     1639.08     1522.40     37.45 o 
   4   6  14        7.54       13.00     12.15 o 
   5   6  14      851.88      902.97     28.50 o 
   6   6  14       69.64       71.08     15.81 o 
   7   6  14      572.53      567.48     23.37 o 
   8   6  14       27.63       52.43     15.30 o 
   9   6  14      125.53      125.75     36.61 o 
  10   6  14       69.06       69.46     12.71 o 
  11   6  14       11.81        9.85     15.81 o 
 -13   7  14       11.08       -4.99     21.64 o 
 -12   7  14      156.57      149.93     24.13 o 
 -11   7  14       51.64       39.49     13.75 o 
 -10   7  14       80.29       49.39     13.11 o 
  -9   7  14        3.00       -1.47     10.18 o 
  -8   7  14      130.43      123.95     12.88 o 
  -7   7  14       17.59      -11.29     11.29 o 
  -6   7  14     1129.47     1145.53     28.46 o 
  -5   7  14        2.65       -5.86     10.09 o 
  -4   7  14     3248.24     3254.87     54.63 o 
  -3   7  14       91.98      124.21     15.31 o 
  -2   7  14     5433.44     5161.08     88.91 o 
  -1   7  14      269.30      326.07     24.75 o 
   0   7  14     4666.44     4339.56     77.73 o 
   1   7  14       13.32       -0.04     11.83 o 
   2   7  14     2785.37     2785.11     56.01 o 
   3   7  14        6.40        3.14     10.48 o 
   4   7  14      682.34      716.19     25.58 o 
   5   7  14      131.52      130.34     14.71 o 
   6   7  14       25.87       16.73     11.83 o 
   7   7  14       71.21       56.13     13.11 o 
   8   7  14      121.39      114.05     20.01 o 
   9   7  14       47.57       46.01     18.31 o 
  10   7  14      313.81      277.94     34.95 o 
 -11   8  14      532.19      628.54     28.62 o 
 -10   8  14      104.27      119.83     16.91 o 
  -9   8  14     1818.02     1837.13     46.50 o 
  -8   8  14       71.55       92.19     13.05 o 
  -7   8  14      924.24      955.59     26.96 o 
  -6   8  14      182.87      202.72     14.87 o 
  -5   8  14      766.02      742.30     23.28 o 
  -4   8  14       67.04       74.02     11.84 o 
  -3   8  14      184.31      144.29     15.31 o 
  -2   8  14       24.54       -6.13     10.86 o 
  -1   8  14       64.83       68.95     13.04 o 
   0   8  14        7.49       -8.70     11.47 o 
   1   8  14      318.10      362.08     22.19 o 
   2   8  14       49.61       70.92     13.38 o 
   3   8  14      872.91      847.69     37.92 o 
   4   8  14      126.02      165.44     16.96 o 
   5   8  14      536.19      539.70     25.29 o 
   6   8  14      189.42      222.08     19.52 o 
   7   8  14      486.94      550.58     26.87 o 
  -9   9  14       14.62      -21.64     21.64 o 
  -8   9  14      468.04      567.16     26.80 o 
  -7   9  14        2.79       -9.56     10.77 o 
  -6   9  14      409.66      440.05     20.09 o 
  -5   9  14       48.35       60.22     13.75 o 
  -4   9  14      396.21      392.50     23.47 o 
  -3   9  14      140.86      134.67     17.23 o 
  -2   9  14      449.94      474.53     22.73 o 
  -1   9  14        2.45      -10.86     10.86 o 
   0   9  14      154.62      145.97     16.28 o 
   1   9  14       19.11       26.92     13.11 o 
   2   9  14      156.01      163.90     17.87 o 
   3   9  14       18.21       49.68     15.03 o 
   4   9  14       19.41       39.45     15.31 o 
   5   9  14        0.05       20.04     14.71 o 
  -5  10  14       76.75       51.59     26.63 o 
  -4  10  14       73.53       58.25     24.96 o 
  -3  10  14       18.03       20.98     14.01 o 
  -2  10  14       16.47        4.22     21.39 o 
  -1  10  14        9.05        7.82     13.11 o 
   0  10  14        4.42       -4.20     13.75 o 
   1  10  14        0.80        2.70     17.03 o 
 -17   0  15        3.33        8.32     19.97 o 
 -15   0  15      724.63      752.27     48.27 o 
 -13   0  15     2801.54     2686.20     99.86 o 
 -11   0  15     6441.93     6392.63    196.39 o 
  -9   0  15    21852.34    21356.47    585.84 o 
  -7   0  15    15750.18    15547.13    280.99 o 
  -5   0  15    16531.55    16426.30    295.23 o 
  -3   0  15     9968.35     9829.91    145.63 o 
  -1   0  15     1373.96     1357.96     27.11 o 
   1   0  15     1387.33     1363.38     27.65 o 
   3   0  15      401.05      330.47     24.13 o 
   5   0  15      485.37      383.58     15.31 o 
   7   0  15        2.85       -4.99     13.31 o 
   9   0  15       62.12       54.13     12.95 o 
  11   0  15      107.99      100.06     14.68 o 
  13   0  15      436.60      395.88     24.10 o 
 -17   1  15      376.86      414.45     29.99 o 
 -16   1  15     1536.38     1577.12     52.96 o 
 -15   1  15      565.85      517.60     30.53 o 
 -14   1  15     2326.08     2269.41     79.89 o 
 -13   1  15      204.82      215.92     21.18 o 
 -12   1  15     2817.12     2764.95     71.19 o 
 -11   1  15      150.81      141.47     29.96 o 
 -10   1  15     1521.81     1549.66     48.83 o 
  -9   1  15      828.34      826.49     44.95 o 
  -8   1  15      545.06      619.90     36.27 o 
  -7   1  15     2195.66     2135.51     36.31 o 
  -6   1  15       12.85       14.99      6.89 o 
  -5   1  15     1192.49     1088.82     22.89 o 
  -4   1  15     1375.03     1442.82     26.99 o 
  -3   1  15     3451.92     3453.97     44.69 o 
  -2   1  15     5395.26     5458.78     66.32 o 
  -1   1  15      366.06      354.56      9.51 o 
   0   1  15     3030.82     3039.66     36.21 o 
   1   1  15      134.68      119.35      6.55 o 
   2   1  15     4884.02     4931.14     65.44 o 
   3   1  15     1643.22     1622.23     22.74 o 
   4   1  15     3221.98     3333.43     40.07 o 
   5   1  15      354.03      309.01     14.01 o 
   6   1  15     3472.61     3431.48     45.00 o 
   7   1  15      595.62      565.97     21.63 o 
   8   1  15      738.10      690.50     18.31 o 
   9   1  15        9.40       20.49      8.03 o 
  10   1  15      771.26      697.02     19.51 o 
  11   1  15      128.05      124.33     11.61 o 
  12   1  15      489.48      473.73     17.82 o 
  13   1  15        7.63       -6.99      9.10 o 
 -16   2  15      457.67      419.35     27.95 o 
 -15   2  15        3.45       35.85     15.16 o 
 -14   2  15     1660.72     1533.91     50.44 o 
 -13   2  15       34.13       54.17     12.08 o 
 -12   2  15     2129.18     1741.66    167.71 o 
 -11   2  15        1.42       26.27     13.50 o 
 -10   2  15      867.10      847.95     26.36 o 
  -9   2  15      721.55      655.60     19.33 o 
  -8   2  15     5026.72     5142.73     74.71 o 
  -7   2  15     1124.32     1060.56     27.74 o 
  -6   2  15      524.71      552.59     22.58 o 
  -5   2  15     4003.23     4126.91     61.07 o 
  -4   2  15       45.49       85.43     17.94 o 
  -3   2  15     2443.35     2406.55     39.78 o 
  -2   2  15       61.21       59.18      8.20 o 
  -1   2  15     5133.61     5010.54     71.53 o 
   0   2  15      480.74      400.20     15.83 o 
   1   2  15     3966.73     3844.57     44.55 o 
   2   2  15        5.57       25.70      5.51 o 
   3   2  15     1698.07     1613.52     22.83 o 
   4   2  15      412.10      421.13     12.16 o 
   5   2  15       16.45       19.11      6.16 o 
   6   2  15      539.28      509.90     13.57 o 
   7   2  15       18.16        9.84      6.57 o 
   8   2  15      988.31      946.13     21.81 o 
   9   2  15      458.83      450.93     16.15 o 
  10   2  15      612.43      588.23     18.65 o 
  11   2  15      257.24      283.01     14.65 o 
  12   2  15      420.13      397.49     17.48 o 
  13   2  15      249.50      264.79     18.87 o 
 -16   3  15      285.01      247.98     36.61 o 
 -15   3  15       38.76       27.79     12.08 o 
 -14   3  15      618.59      507.41     41.14 o 
 -13   3  15       14.90       12.63     11.18 o 
 -12   3  15        1.47       10.54     10.57 o 
 -11   3  15        0.03        5.49      8.44 o 
 -10   3  15       46.08       36.88      9.64 o 
  -9   3  15      111.38      127.78     10.92 o 
  -8   3  15     1084.20     1149.49     37.23 o 
  -7   3  15       49.34       43.08      9.24 o 
  -6   3  15      475.58      531.44     26.57 o 
  -5   3  15        4.21       45.80     18.99 o 
  -4   3  15     1501.20     1400.20     48.04 o 
  -3   3  15        0.19       29.36      8.71 o 
  -2   3  15     1070.26     1008.28     24.11 o 
  -1   3  15        0.50       20.94      8.17 o 
   0   3  15       16.88       18.92      7.87 o 
   1   3  15      137.02      209.09     23.36 o 
   2   3  15       92.56      110.98      9.54 o 
   3   3  15        0.33        1.38      5.49 o 
   4   3  15        1.74        6.45      6.14 o 
   5   3  15      100.72       91.43      7.78 o 
   6   3  15      632.05      542.95     18.35 o 
   7   3  15       66.18       62.52      7.98 o 
   8   3  15        4.84       -7.35      7.75 o 
   9   3  15       30.01       27.05      8.86 o 
  10   3  15       18.61       19.82      9.04 o 
  11   3  15       94.26       86.00     11.12 o 
  12   3  15       26.66       44.90     10.32 o 
 -15   4  15       56.95       66.21     17.54 o 
 -14   4  15        2.09       -2.00     16.64 o 
 -13   4  15      411.70      418.54     18.48 o 
 -12   4  15       43.56       38.01     11.68 o 
 -11   4  15     1045.70      984.94     41.11 o 
 -10   4  15      192.97      198.43     13.68 o 
  -9   4  15     1198.13     1265.32     29.31 o 
  -8   4  15       48.66       83.39     13.21 o 
  -7   4  15     3129.38     3043.25     57.17 o 
  -6   4  15       59.53       78.83     11.01 o 
  -5   4  15     3943.75     3661.21     90.16 o 
  -4   4  15      853.76      758.26     21.40 o 
  -3   4  15     4558.25     4174.31     63.36 o 
  -2   4  15      686.14      616.88     18.28 o 
  -1   4  15     3140.04     3141.10     73.11 o 
   0   4  15     1648.38     1503.13     54.70 o 
   1   4  15     2283.37     2171.84     63.18 o 
   2   4  15     1321.04     1184.80     29.46 o 
   3   4  15       13.68       12.92     10.50 o 
   4   4  15      785.54      811.56     24.98 o 
   5   4  15        2.81       21.50     12.19 o 
   6   4  15       42.88       42.85      9.28 o 
   7   4  15       75.27       87.04     10.46 o 
   8   4  15       15.98       21.42      8.18 o 
   9   4  15      233.00      230.83     12.42 o 
  10   4  15        1.17        5.41      7.98 o 
  11   4  15       36.34       37.88      9.93 o 
  12   4  15       51.82       46.87     14.68 o 
 -15   5  15        2.89        3.33     21.64 o 
 -14   5  15      550.84      590.74     25.71 o 
 -13   5  15        0.11       -5.71     11.11 o 
 -12   5  15      823.91      872.28     29.55 o 
 -11   5  15       77.65       30.69     10.38 o 
 -10   5  15     1574.19     1553.21     73.51 o 
  -9   5  15      121.63       74.95     11.42 o 
  -8   5  15     2442.93     2279.52     46.84 o 
  -7   5  15      194.18      172.09     13.28 o 
  -6   5  15     2352.41     2137.22     39.39 o 
  -5   5  15      167.27      146.55     12.44 o 
  -4   5  15       71.66       36.26      9.10 o 
  -3   5  15       91.44       71.70      9.76 o 
  -2   5  15      215.59      263.40     20.89 o 
  -1   5  15       41.23       58.41     13.17 o 
   0   5  15     3953.36     3858.36     68.46 o 
   1   5  15     1355.47     1323.35     32.98 o 
   2   5  15     6966.64     6926.04    112.17 o 
   3   5  15      185.41      141.87     17.75 o 
   4   5  15     4606.61     4633.12    123.10 o 
   5   5  15       30.20       38.27     14.12 o 
   6   5  15     4825.04     4804.75     83.78 o 
   7   5  15        7.76       27.74     12.49 o 
   8   5  15     1271.84     1285.34     34.57 o 
   9   5  15      202.57      161.64     12.86 o 
  10   5  15      325.06      327.72     16.74 o 
  11   5  15        0.10       -9.10      9.10 o 
 -14   6  15       54.84       59.69     17.54 o 
 -13   6  15       18.76       11.17     16.35 o 
 -12   6  15       49.13       29.13     16.48 o 
 -11   6  15      171.16      178.24     14.47 o 
 -10   6  15        0.90       -9.54      9.54 o 
  -9   6  15      732.13      886.82     25.13 o 
  -8   6  15       80.39       39.54     10.59 o 
  -7   6  15     3729.44     3613.45     62.15 o 
  -6   6  15       48.28       35.11     15.13 o 
  -5   6  15     4725.37     4648.94     84.80 o 
  -4   6  15      331.48      338.53     17.04 o 
  -3   6  15     4221.83     4091.41     64.15 o 
  -2   6  15       47.99       71.26     11.84 o 
  -1   6  15     6820.58     6835.03    111.90 o 
   0   6  15      273.05      335.81     19.22 o 
   1   6  15     3333.19     3265.68     62.44 o 
   2   6  15      410.23      476.38     22.33 o 
   3   6  15      445.53      379.91     20.18 o 
   4   6  15        1.50       12.93     12.64 o 
   5   6  15      130.01      127.23     14.71 o 
   6   6  15       71.11       68.23     13.11 o 
   7   6  15       72.63       92.69     14.07 o 
   8   6  15       26.29       23.78     11.83 o 
   9   6  15      367.61      434.81     22.41 o 
  10   6  15       15.75        8.93     12.79 o 
 -12   7  15      333.30      322.56     30.79 o 
 -11   7  15      141.37      131.70     21.63 o 
 -10   7  15       81.58       99.45     12.80 o 
  -9   7  15        3.86        1.56      9.54 o 
  -8   7  15       63.28       77.81     12.04 o 
  -7   7  15      167.98      175.95     14.47 o 
  -6   7  15       27.88       36.60     11.53 o 
  -5   7  15       62.00       54.02     11.21 o 
  -4   7  15       97.80       86.14     11.61 o 
  -3   7  15       62.31       76.70     12.73 o 
  -2   7  15      310.22      304.99     18.88 o 
  -1   7  15      189.75      183.69     16.00 o 
   0   7  15      312.52      349.36     19.84 o 
   1   7  15       25.58       28.91     11.74 o 
   2   7  15      101.78      127.52     14.71 o 
   3   7  15      145.98      157.19     15.37 o 
   4   7  15     1082.30     1106.58     32.64 o 
   5   7  15       94.06      119.21     15.03 o 
   6   7  15       40.55       49.89     13.68 o 
   7   7  15       99.24      102.45     15.31 o 
   8   7  15      134.96      152.06     20.54 o 
   9   7  15       47.26       79.89     28.29 o 
 -11   8  15      446.09      569.20     44.94 o 
 -10   8  15        9.49       -1.66     12.79 o 
  -9   8  15      200.84      238.22     20.05 o 
  -8   8  15        0.20       -9.93      9.93 o 
  -7   8  15       39.94       39.94     11.65 o 
  -6   8  15       24.18       11.72     10.77 o 
  -5   8  15        0.63       -8.99      9.37 o 
  -4   8  15        5.65        5.85     10.86 o 
  -3   8  15      336.57      267.67     18.21 o 
  -2   8  15       46.86       46.05     12.49 o 
  -1   8  15      257.85      235.97     17.60 o 
   0   8  15        4.42        4.99     11.53 o 
   1   8  15       66.95      120.25     14.35 o 
   2   8  15       13.01        9.11     11.83 o 
   3   8  15        9.85       24.92     16.09 o 
   4   8  15       11.26       22.84     16.58 o 
   5   8  15       42.93       60.89     15.03 o 
   6   8  15        9.18        3.13     14.20 o 
   7   8  15       40.93       51.59     28.29 o 
  -8   9  15      146.42      133.15     22.27 o 
  -7   9  15      124.59       94.58     13.67 o 
  -6   9  15      109.64      116.56     14.15 o 
  -5   9  15      121.29       96.80     15.03 o 
  -4   9  15      124.05      135.45     16.00 o 
  -3   9  15        7.33       -4.29     11.83 o 
  -2   9  15       79.60       63.35     14.71 o 
  -1   9  15        2.97       -6.13     11.83 o 
   0   9  15      244.50      227.26     19.17 o 
   1   9  15      100.39      114.95     16.34 o 
   2   9  15      261.90      274.87     21.10 o 
   3   9  15      107.09      117.03     17.54 o 
   4   9  15      501.06      578.01     39.11 o 
  -2  10  15       89.88       96.53     28.29 o 
  -1  10  15      293.90      277.94     36.61 o 
 -16   0  16      452.09      412.75     41.61 o 
 -14   0  16       74.65       69.90     23.30 o 
 -12   0  16      319.08      301.24     33.29 o 
 -10   0  16       43.75       58.25     19.97 o 
  -8   0  16     5487.57     5933.28    183.07 o 
  -6   0  16     6224.15     6394.99    123.85 o 
  -4   0  16     3033.07     3069.69     66.74 o 
  -2   0  16     7129.82     7392.64    112.17 o 
   0   0  16      439.18      438.81     15.51 o 
   2   0  16       83.58       82.44     13.55 o 
   4   0  16      912.73      901.15     24.14 o 
   6   0  16       62.12       57.35     12.31 o 
   8   0  16      164.13      119.14     14.12 o 
  10   0  16       37.49       34.50     12.79 o 
  12   0  16      509.11      507.72     35.78 o 
 -16   1  16      206.28      224.13     23.45 o 
 -15   1  16      916.43      849.73     37.66 o 
 -14   1  16      944.62      986.77     40.59 o 
 -13   1  16     1020.12      909.15     37.06 o 
 -12   1  16     2458.87     2399.61     65.90 o 
 -11   1  16     2454.10     2228.71     61.78 o 
 -10   1  16     2680.81     2655.74     72.06 o 
  -9   1  16     2267.46     2276.61     47.22 o 
  -8   1  16     7546.01     7556.32    126.00 o 
  -7   1  16      320.33      324.37     17.81 o 
  -6   1  16     2869.47     2930.35     55.07 o 
  -5   1  16      243.76      253.31     21.96 o 
  -4   1  16     2115.59     2245.98     37.42 o 
  -3   1  16        3.96       13.06      6.75 o 
  -2   1  16      396.98      478.34     15.24 o 
  -1   1  16      587.21      626.00     14.62 o 
   0   1  16      171.64      246.18      9.16 o 
   1   1  16      119.31      117.67      8.39 o 
   2   1  16      857.68      949.16     17.63 o 
   3   1  16        3.21        8.71      5.75 o 
   4   1  16      541.17      605.34     13.65 o 
   5   1  16      248.07      289.25     12.63 o 
   6   1  16      934.81      976.55     19.18 o 
   7   1  16       14.38       28.22      8.26 o 
   8   1  16        1.77       -7.35      7.35 o 
   9   1  16       66.59       56.81      9.71 o 
  10   1  16        0.34       -1.05      8.51 o 
  11   1  16      128.19      103.25     11.61 o 
  12   1  16       15.51       11.86      9.71 o 
 -16   2  16       22.61       63.62     17.99 o 
 -15   2  16     1420.89     1438.34     49.92 o 
 -14   2  16      150.54      262.85     24.10 o 
 -13   2  16      967.07      920.99     38.23 o 
 -12   2  16       45.24       63.89     15.85 o 
 -11   2  16      120.69       95.88     16.48 o 
 -10   2  16       42.63       36.09     10.77 o 
  -9   2  16       21.89       37.09     10.48 o 
  -8   2  16      315.28      352.43     15.11 o 
  -7   2  16     1537.12     1627.61     33.85 o 
  -6   2  16      454.85      530.08     17.08 o 
  -5   2  16     5415.05     5462.81     78.07 o 
  -4   2  16       80.99      103.78      9.71 o 
  -3   2  16     7090.39     7297.46    100.44 o 
  -2   2  16      256.35      299.80     14.30 o 
  -1   2  16     9214.55     9310.79    124.96 o 
   0   2  16      255.79      210.94     12.22 o 
   1   2  16     4704.68     4752.81     70.63 o 
   2   2  16        1.86       19.71      5.77 o 
   3   2  16     4761.03     4709.91     54.10 o 
   4   2  16     1355.43     1268.91     21.90 o 
   5   2  16     1308.83     1283.29     22.34 o 
   6   2  16      311.53      323.31     16.52 o 
   7   2  16      450.03      393.17     20.10 o 
   8   2  16      257.22      260.20     13.44 o 
   9   2  16      163.63      144.07     11.43 o 
  10   2  16       96.73       99.50     11.21 o 
  11   2  16       12.09       20.51      9.54 o 
  12   2  16        6.42        7.31     10.08 o 
 -15   3  16      225.43      186.11     21.75 o 
 -14   3  16      492.20      556.45     28.11 o 
 -13   3  16      927.97      961.77     30.78 o 
 -12   3  16     1830.60     1804.96    116.50 o 
 -11   3  16     1400.53     1462.17     38.05 o 
 -10   3  16     3569.34     3632.06     67.50 o 
  -9   3  16      532.62      567.08     21.97 o 
  -8   3  16     3925.24     3864.42     97.26 o 
  -7   3  16       10.57       29.88      9.43 o 
  -6   3  16     6573.75     6513.27     92.39 o 
  -5   3  16        0.74       23.88      8.66 o 
  -4   3  16     4809.49     4600.77     68.25 o 
  -3   3  16      538.30      531.00     17.33 o 
  -2   3  16     6674.98     6527.59     91.70 o 
  -1   3  16     1369.12     1283.11     26.77 o 
   0   3  16     1360.97     1251.14     28.23 o 
   1   3  16     1600.68     1588.61     30.52 o 
   2   3  16      176.00      186.76     22.44 o 
   3   3  16       58.58       68.05     11.03 o 
   4   3  16       39.78       19.97      9.61 o 
   5   3  16      353.73      336.00     12.52 o 
   6   3  16      835.90      817.91     23.21 o 
   7   3  16       73.22       67.80      8.28 o 
   8   3  16     1040.61     1122.50     22.35 o 
   9   3  16      199.97      178.63     11.39 o 
  10   3  16      541.28      614.32     19.38 o 
  11   3  16      138.33      123.38     12.31 o 
  12   3  16      319.37      398.39     25.28 o 
 -15   4  16       30.23       42.99     17.03 o 
 -14   4  16        0.55       -9.12     11.45 o 
 -13   4  16       52.23       62.52     14.01 o 
 -12   4  16      281.19      218.30     17.50 o 
 -11   4  16      117.54      142.47     15.94 o 
 -10   4  16      848.27      780.25     22.94 o 
  -9   4  16      224.49      246.39     15.14 o 
  -8   4  16      732.99      642.79     20.78 o 
  -7   4  16       68.74       84.73     10.77 o 
  -6   4  16      605.95      477.24     18.65 o 
  -5   4  16       17.95       14.27      8.71 o 
  -4   4  16      234.12      160.81     12.04 o 
  -3   4  16      308.58      284.84     13.92 o 
  -2   4  16        1.88       -3.58      7.52 o 
  -1   4  16     1023.61      942.82     22.45 o 
   0   4  16       24.96        8.04      8.17 o 
   1   4  16     1968.08     1833.35     38.70 o 
   2   4  16      360.96      395.34     18.88 o 
   3   4  16     2663.77     2677.51     52.17 o 
   4   4  16       15.96       16.64     11.74 o 
   5   4  16     3783.06     3794.24     68.74 o 
   6   4  16       16.33       43.73     12.42 o 
   7   4  16     1980.76     1926.81     42.59 o 
   8   4  16       29.66       51.35      9.99 o 
   9   4  16      470.35      457.79     17.70 o 
  10   4  16        0.59       -1.64      8.28 o 
  11   4  16      111.73       92.53     12.49 o 
 -14   5  16        4.94       17.88     15.85 o 
 -13   5  16       80.25       59.11     13.27 o 
 -12   5  16        4.41       -3.62      9.24 o 
 -11   5  16        1.41       -3.65      9.54 o 
 -10   5  16        5.73        3.00      9.54 o 
  -9   5  16        5.87        1.47      9.28 o 
  -8   5  16      309.34      303.01     23.54 o 
  -7   5  16       84.44      101.67     11.84 o 
  -6   5  16        1.43       -5.44      8.09 o 
  -5   5  16        5.86       -1.62      8.09 o 
  -4   5  16     1330.73     1301.78     38.68 o 
  -3   5  16       53.00       39.20      9.54 o 
  -2   5  16      417.70      443.50     20.18 o 
  -1   5  16      832.04      900.44     25.21 o 
   0   5  16        3.30       16.09     10.57 o 
   1   5  16     1052.03     1119.32     30.42 o 
   2   5  16      295.46      321.32     23.17 o 
   3   5  16      125.55      167.70     16.00 o 
   4   5  16      106.81      114.61     14.41 o 
   5   5  16      216.57      236.77     17.60 o 
   6   5  16        0.16       37.29     12.15 o 
   7   5  16        6.81       26.37     14.45 o 
   8   5  16       24.88       26.78     11.45 o 
   9   5  16      143.43      148.90     15.68 o 
  10   5  16        1.76        2.01     11.83 o 
 -13   6  16        1.03       11.65     19.97 o 
 -12   6  16      126.97      127.24     20.79 o 
 -11   6  16        6.81       11.69     10.32 o 
 -10   6  16      190.43      193.49     14.68 o 
  -9   6  16      126.86      104.17     12.26 o 
  -8   6  16      180.73      173.02     13.89 o 
  -7   6  16       19.59       18.89      9.93 o 
  -6   6  16      153.89      176.12     14.27 o 
  -5   6  16      450.27      482.14     19.87 o 
  -4   6  16       34.46       47.85     10.82 o 
  -3   6  16      109.97       81.47     11.38 o 
  -2   6  16        9.99       14.36      9.54 o 
  -1   6  16       20.26       25.98     11.99 o 
   0   6  16        5.15        3.47     10.86 o 
   1   6  16      797.74      792.63     27.21 o 
   2   6  16      264.82      245.17     20.67 o 
   3   6  16     1130.05     1112.13     34.61 o 
   4   6  16      294.73      288.42     18.56 o 
   5   6  16      475.23      505.20     23.33 o 
   6   6  16      116.03       95.44     14.07 o 
   7   6  16      225.25      209.95     17.30 o 
   8   6  16       86.76       69.92     14.71 o 
   9   6  16       15.11       33.02     13.75 o 
 -11   7  16       48.22       24.59     13.83 o 
 -10   7  16      127.62      135.67     14.27 o 
  -9   7  16      204.53      137.79     14.27 o 
  -8   7  16       48.42       52.95     11.61 o 
  -7   7  16        0.43       -9.54      9.54 o 
  -6   7  16     1011.00      905.68     26.11 o 
  -5   7  16        2.02       -9.10      9.10 o 
  -4   7  16     1430.38     1400.44     31.97 o 
  -3   7  16       21.64        9.94     11.18 o 
  -2   7  16     1614.06     1475.47     37.15 o 
  -1   7  16       22.21       12.20     11.53 o 
   0   7  16      907.36      879.15     28.18 o 
   1   7  16       50.49       63.47     18.88 o 
   2   7  16      485.22      410.36     21.40 o 
   3   7  16       75.38       58.61     13.38 o 
   4   7  16       37.59       43.62     13.04 o 
   5   7  16        1.81       -6.79     11.83 o 
   6   7  16      129.44      150.32     16.96 o 
   7   7  16       26.72       40.65     14.71 o 
   8   7  16      429.05      490.97     43.27 o 
 -10   8  16        3.07       -9.15     15.30 o 
  -9   8  16       35.91        3.49     11.42 o 
  -8   8  16       48.73       34.81     12.04 o 
  -7   8  16        4.61       -1.91     10.55 o 
  -6   8  16       29.22       19.82     10.77 o 
  -5   8  16      150.83      146.86     14.30 o 
  -4   8  16      369.49      335.03     20.44 o 
  -3   8  16      274.47      295.47     20.13 o 
  -2   8  16       62.42       37.22     12.79 o 
  -1   8  16      748.46      733.67     26.90 o 
   0   8  16        1.00       -4.09     12.15 o 
   1   8  16     1038.76     1033.06     32.64 o 
   2   8  16       39.25       57.08     14.35 o 
   3   8  16      875.48      908.20     31.35 o 
   4   8  16      203.37      253.80     20.13 o 
   5   8  16      654.84      657.12     36.81 o 
  -7   9  16        7.72       14.63     17.03 o 
  -6   9  16      356.47      409.42     29.99 o 
  -5   9  16       50.66       28.75     13.75 o 
  -4   9  16      188.26      190.89     19.49 o 
  -3   9  16        3.87        5.15     12.42 o 
  -2   9  16       78.58       84.39     15.31 o 
  -1   9  16       70.74       54.16     14.35 o 
   0   9  16        1.19       -6.66     12.49 o 
   1   9  16        9.36       -8.65     12.08 o 
   2   9  16       11.22       -3.77     12.71 o 
 -15   0  17     1735.24     1754.19     78.22 o 
 -13   0  17     5109.61     5220.95    169.76 o 
 -11   0  17     5782.29     5973.22    188.07 o 
  -9   0  17    14147.83    13256.25    376.13 o 
  -7   0  17     6564.68     6114.69    189.73 o 
  -5   0  17     2675.90     2458.19     89.87 o 
  -3   0  17      932.33      848.94     28.39 o 
  -1   0  17      882.54      909.22     22.63 o 
   1   0  17     3296.64     3373.98     57.61 o 
   3   0  17     4116.47     3987.67     78.82 o 
   5   0  17     1310.16     1359.90     41.62 o 
   7   0  17     1380.29     1346.43     37.66 o 
   9   0  17      462.85      461.87     24.13 o 
  11   0  17       79.42       53.26     14.68 o 
 -16   1  17      234.51      190.04     22.27 o 
 -15   1  17       31.11       43.21     15.85 o 
 -14   1  17       15.24       16.64     15.30 o 
 -13   1  17       15.25       24.17     19.97 o 
 -12   1  17        6.35        7.74     13.50 o 
 -11   1  17     1642.17     1562.64     49.39 o 
 -10   1  17        9.54       13.31     23.30 o 
  -9   1  17      534.70      505.23     34.95 o 
  -8   1  17     2889.62     3139.57     59.48 o 
  -7   1  17     2763.78     2908.03     56.04 o 
  -6   1  17     4454.28     4546.85     79.00 o 
  -5   1  17     3813.57     4039.29     71.67 o 
  -4   1  17     7539.39     7740.80    105.72 o 
  -3   1  17      929.09      954.76     22.82 o 
  -2   1  17    10401.17    10595.21    140.47 o 
  -1   1  17      794.56      799.33     20.33 o 
   0   1  17     7557.15     7680.63     91.55 o 
   1   1  17       25.89       43.33      6.25 o 
   2   1  17     2956.41     2957.67     39.41 o 
   3   1  17      239.33      232.84     10.89 o 
   4   1  17      632.32      586.84     15.39 o 
   5   1  17      155.84      126.07      9.99 o 
   6   1  17      480.41      428.51     13.96 o 
   7   1  17      467.60      387.84     15.11 o 
   8   1  17      146.21       99.07     10.38 o 
   9   1  17        9.86        9.08      8.44 o 
  10   1  17        8.01        3.48      8.51 o 
  11   1  17        0.65       -2.87      9.04 o 
  12   1  17       35.13       16.79      9.76 o 
 -15   2  17      121.29      115.58     19.90 o 
 -14   2  17      993.91      911.46     39.96 o 
 -13   2  17       34.97       27.10     14.68 o 
 -12   2  17      852.90      771.04     34.70 o 
 -11   2  17      111.28      134.40     14.20 o 
 -10   2  17     1188.76     1093.63     30.80 o 
  -9   2  17        0.27        3.07      9.90 o 
  -8   2  17      110.15      129.83     13.23 o 
  -7   2  17      905.44     1010.68     58.35 o 
  -6   2  17       62.46       60.67      9.43 o 
  -5   2  17      219.00      272.20     18.02 o 
  -4   2  17      328.36      377.90     16.04 o 
  -3   2  17      636.15      741.17     20.44 o 
  -2   2  17     2004.46     1987.34     35.85 o 
  -1   2  17      806.43      855.98     21.85 o 
   0   2  17     1640.28     1633.22     31.41 o 
   1   2  17      574.68      540.55     19.46 o 
   2   2  17      874.66      801.88     26.04 o 
   3   2  17       24.99       18.71      8.28 o 
   4   2  17      169.39      131.44      9.17 o 
   5   2  17       10.51       -6.60      6.60 o 
   6   2  17       36.42       22.85      7.16 o 
   7   2  17      361.26      312.14     20.90 o 
   8   2  17       55.60       54.48      9.76 o 
   9   2  17      272.40      254.00     13.89 o 
  10   2  17       89.72       99.26     11.76 o 
  11   2  17      277.78      288.97     15.72 o 
  12   2  17        0.76       -9.99     16.64 o 
 -15   3  17      570.58      584.04     34.12 o 
 -14   3  17      145.10      105.93     19.14 o 
 -13   3  17      700.98      740.10     27.65 o 
 -12   3  17      168.80      122.94     18.72 o 
 -11   3  17     1007.25     1029.80     49.33 o 
 -10   3  17      164.34      195.37     15.98 o 
  -9   3  17     1356.79     1295.74     29.12 o 
  -8   3  17      853.14      893.15     26.90 o 
  -7   3  17     1574.75     1620.80     33.08 o 
  -6   3  17     2752.34     2951.72     61.74 o 
  -5   3  17      948.55      863.06     22.95 o 
  -4   3  17     1564.59     1729.77     33.33 o 
  -3   3  17        1.21        2.82      7.60 o 
  -2   3  17     1372.48     1391.03     28.31 o 
  -1   3  17      114.76       84.34     10.09 o 
   0   3  17      176.44      206.56     12.49 o 
   1   3  17        1.08       -1.02      7.35 o 
   2   3  17       19.21       11.65     10.98 o 
   3   3  17       64.35       70.49     11.18 o 
   4   3  17      226.96      223.71     16.64 o 
   5   3  17      112.66      119.62     14.86 o 
   6   3  17       94.03      120.15     13.75 o 
   7   3  17      507.19      545.45     18.22 o 
   8   3  17      534.04      516.63     16.39 o 
   9   3  17       15.72       31.90     10.12 o 
  10   3  17       86.55       97.83     11.50 o 
  11   3  17       12.66       30.65     10.77 o 
 -14   4  17        0.69      -11.18     11.18 o 
 -13   4  17      983.55      981.34     31.35 o 
 -12   4  17       41.90       53.92     13.38 o 
 -11   4  17     1157.10     1103.94     28.17 o 
 -10   4  17      338.28      384.33     23.75 o 
  -9   4  17     1671.46     1685.05     44.44 o 
  -8   4  17      301.97      299.00     16.10 o 
  -7   4  17      511.23      548.78     19.06 o 
  -6   4  17       12.84       -7.61      8.26 o 
  -5   4  17     1388.39     1381.42     29.51 o 
  -4   4  17        4.54       -4.38      7.87 o 
  -3   4  17        2.91       -3.33      7.49 o 
  -2   4  17      148.52      161.53     11.61 o 
  -1   4  17       77.66       96.30      9.93 o 
   0   4  17      350.59      387.58     28.35 o 
   1   4  17        9.84       29.07     10.48 o 
   2   4  17       17.68       36.06     10.57 o 
   3   4  17      457.24      488.39     21.77 o 
   4   4  17      221.18      268.27     17.87 o 
   5   4  17      454.22      526.13     22.41 o 
   6   4  17       13.37       53.38     12.79 o 
   7   4  17      456.95      517.73     22.41 o 
   8   4  17        8.56       15.84     15.90 o 
   9   4  17      476.50      447.96     23.60 o 
  10   4  17       41.03       34.52     11.99 o 
 -14   5  17       54.10       71.57     23.30 o 
 -13   5  17       24.45       25.70     24.96 o 
 -12   5  17       58.73       58.29     13.75 o 
 -11   5  17        5.64      -11.42     11.42 o 
 -10   5  17      201.25      202.79     15.11 o 
  -9   5  17       67.09       69.99     11.21 o 
  -8   5  17      121.68      129.58     12.84 o 
  -7   5  17       22.98       26.52      9.76 o 
  -6   5  17      270.14      333.12     16.78 o 
  -5   5  17      251.47      319.80     17.04 o 
  -4   5  17      885.33      870.69     27.79 o 
  -3   5  17      223.79      282.33     18.98 o 
  -2   5  17     1272.73     1238.34     32.64 o 
  -1   5  17      284.75      228.77     23.75 o 
   0   5  17     2265.66     2149.48     45.44 o 
   1   5  17        1.69        7.77     11.53 o 
   2   5  17     4276.60     4328.59     76.79 o 
   3   5  17        0.64       19.84     12.15 o 
   4   5  17     2030.83     1968.06     43.55 o 
   5   5  17      104.34       98.25     13.75 o 
   6   5  17     1459.46     1360.13     35.55 o 
   7   5  17        1.24       18.09     11.83 o 
   8   5  17      631.18      546.49     24.02 o 
   9   5  17        0.25        1.03     12.15 o 
  10   5  17       13.79      -13.31     21.64 o 
 -12   6  17       17.28       41.02     14.59 o 
 -11   6  17      391.27      418.05     19.68 o 
 -10   6  17       79.39       60.99     11.96 o 
  -9   6  17      307.69      354.75     18.75 o 
  -8   6  17      309.88      219.47     15.38 o 
  -7   6  17      582.75      636.67     21.77 o 
  -6   6  17      194.44      113.64     12.44 o 
  -5   6  17      675.39      633.32     22.10 o 
  -4   6  17       84.67       42.12     10.55 o 
  -3   6  17     1161.64     1003.77     29.76 o 
  -2   6  17       30.99       17.83     10.86 o 
  -1   6  17      740.14      714.29     25.29 o 
   0   6  17      300.24      274.02     17.60 o 
   1   6  17      249.96      218.69     16.64 o 
   2   6  17       50.41       58.63     13.11 o 
   3   6  17       67.85       39.36     13.08 o 
   4   6  17      218.04      215.10     17.24 o 
   5   6  17      594.72      623.70     25.29 o 
   6   6  17        0.04       -5.69     11.45 o 
   7   6  17      404.66      421.08     25.89 o 
   8   6  17       35.59       46.10     14.07 o 
 -11   7  17      195.89      183.09     20.79 o 
 -10   7  17        3.49       -0.40     11.21 o 
  -9   7  17      244.70      184.23     15.17 o 
  -8   7  17       49.73       27.63     10.77 o 
  -7   7  17       14.76       -7.67      9.64 o 
  -6   7  17      340.31      366.54     18.65 o 
  -5   7  17      159.15      170.09     14.47 o 
  -4   7  17      223.87      227.52     15.17 o 
  -3   7  17      126.78      119.70     14.98 o 
  -2   7  17     1019.47     1086.84     31.68 o 
  -1   7  17       51.94       37.83     12.15 o 
   0   7  17      664.51      645.83     25.54 o 
   1   7  17       77.65       76.62     13.38 o 
   2   7  17      337.28      323.84     20.96 o 
   3   7  17      287.46      298.55     20.48 o 
   4   7  17      184.96      158.93     17.60 o 
   5   7  17       35.44       51.21     14.07 o 
   6   7  17       52.07       52.56     14.07 o 
   7   7  17      111.80       99.86     28.29 o 
  -9   8  17      375.51      423.75     25.39 o 
  -8   8  17       80.59       94.16     13.47 o 
  -7   8  17       38.40       61.02     12.88 o 
  -6   8  17       28.10       27.41     11.38 o 
  -5   8  17       62.74       71.78     14.35 o 
  -4   8  17      112.34      125.81     16.00 o 
  -3   8  17       42.19       29.50     13.11 o 
  -2   8  17       28.85       20.43     13.11 o 
  -1   8  17       92.84       76.09     14.41 o 
   0   8  17        0.14       10.52     18.17 o 
   1   8  17       78.79      104.38     17.54 o 
   2   8  17        0.07        8.98     13.04 o 
   3   8  17       64.39       71.19     15.31 o 
   4   8  17       16.36       24.89     14.01 o 
  -5   9  17      166.63      114.84     28.29 o 
  -4   9  17       30.20       13.31     16.48 o 
  -3   9  17       29.35        6.66     16.48 o 
  -2   9  17       10.07        3.33     19.97 o 
  -1   9  17        0.25       -7.46     21.64 o 
   0   9  17       88.56       64.91     24.96 o 
 -14   0  18      320.29      364.48     39.94 o 
 -12   0  18     1401.93     1366.40     66.57 o 
 -10   0  18      429.32      411.09     36.61 o 
  -8   0  18     4206.89     4069.25    136.47 o 
  -6   0  18     3253.92     3064.00    108.18 o 
  -4   0  18     3185.27     3105.61    108.18 o 
  -2   0  18     1994.85     2069.77     49.95 o 
   0   0  18       64.08       80.26     10.03 o 
   2   0  18       43.09       42.02     10.03 o 
   4   0  18      621.51      607.96     34.64 o 
   6   0  18      808.22      753.50     37.45 o 
   8   0  18      191.21      179.95     24.96 o 
  10   0  18       29.68       -6.10     12.31 o 
 -15   1  18      275.66      214.97     22.93 o 
 -14   1  18      697.34      677.19     33.52 o 
 -13   1  18      150.80      132.51     18.83 o 
 -12   1  18     1638.05     1531.89     50.56 o 
 -11   1  18       33.33       45.77     15.30 o 
 -10   1  18     1562.96     1558.83     49.43 o 
  -9   1  18       55.25       18.67     13.50 o 
  -8   1  18     1437.65     1250.54     42.94 o 
  -7   1  18       61.84       94.04     16.48 o 
  -6   1  18      363.83      323.56     19.03 o 
  -5   1  18     1136.34     1169.91     36.72 o 
  -4   1  18      186.43      240.61     16.15 o 
  -3   1  18      651.50      650.78     22.99 o 
  -2   1  18     2165.54     2199.45     37.85 o 
  -1   1  18      768.94      699.32     19.49 o 
   0   1  18     1700.24     1816.72     37.47 o 
   1   1  18      905.86      869.11     23.30 o 
   2   1  18     3343.85     3468.12     51.70 o 
   3   1  18      898.25      854.05     16.93 o 
   4   1  18     2047.06     2061.65     31.42 o 
   5   1  18        1.44        1.29      6.69 o 
   6   1  18     1010.83     1026.77     23.04 o 
   7   1  18       23.13       24.47      8.87 o 
   8   1  18       92.21       84.76     10.18 o 
   9   1  18        1.16       -6.34      8.71 o 
  10   1  18        3.64       -8.92      8.92 o 
  11   1  18       24.02       22.22     10.18 o 
 -15   2  18        0.62       21.14     15.85 o 
 -14   2  18      314.95      286.19     25.28 o 
 -13   2  18       84.40       97.23     17.65 o 
 -12   2  18      414.67      405.91     27.64 o 
 -11   2  18     1349.32     1462.56     48.74 o 
 -10   2  18      349.18      315.32     24.96 o 
  -9   2  18     2779.53     2880.16     82.59 o 
  -8   2  18      384.47      360.35     19.67 o 
  -7   2  18     6591.77     6798.66    169.06 o 
  -6   2  18        6.60       12.38     11.18 o 
  -5   2  18     9028.20     9382.13    127.49 o 
  -4   2  18       94.87       90.90     11.12 o 
  -3   2  18     8336.23     8429.24    115.35 o 
  -2   2  18       27.36       93.44     28.11 o 
  -1   2  18     7404.04     7367.40    102.28 o 
   0   2  18       70.94      110.80     16.34 o 
   1   2  18     1041.23     1061.99     38.48 o 
   2   2  18       60.84       57.94     10.24 o 
   3   2  18      536.05      502.14     24.44 o 
   4   2  18       34.75       34.33     12.02 o 
   5   2  18        3.47       -8.65      8.65 o 
   6   2  18      256.94      252.09     12.24 o 
   7   2  18      146.85      171.89     17.43 o 
   8   2  18      173.40      179.44     12.80 o 
   9   2  18      276.36      312.03     15.59 o 
  10   2  18       20.04       32.05     10.38 o 
  11   2  18      103.96      101.93     12.04 o 
 -14   3  18      611.55      619.99     32.89 o 
 -13   3  18      121.52      124.52     19.90 o 
 -12   3  18      517.54      582.27     75.73 o 
 -11   3  18      449.41      544.39     23.98 o 
 -10   3  18      440.05      450.56     21.73 o 
  -9   3  18      227.37      256.94     17.81 o 
  -8   3  18     1039.40      940.43     29.51 o 
  -7   3  18      218.85      183.67     13.12 o 
  -6   3  18      142.34       97.95     11.21 o 
  -5   3  18      202.41      213.62     13.47 o 
  -4   3  18       17.69        3.74      8.41 o 
  -3   3  18      330.28      328.33     23.92 o 
  -2   3  18      504.19      555.92     18.17 o 
  -1   3  18     1581.64     1512.77     30.99 o 
   0   3  18      570.73      644.44     19.52 o 
   1   3  18      873.65      879.43     22.69 o 
   2   3  18     3409.62     3568.47     91.44 o 
   3   3  18      976.88     1040.93     28.79 o 
   4   3  18     2121.52     2223.29     46.06 o 
   5   3  18       22.36       17.07     10.86 o 
   6   3  18      505.92      588.03     23.69 o 
   7   3  18       33.48       51.19     12.42 o 
   8   3  18     1076.13     1059.94     30.72 o 
   9   3  18       15.52       17.45     11.74 o 
  10   3  18      367.87      396.89     20.76 o 
 -14   4  18      259.39      247.98     34.95 o 
 -13   4  18      481.14      504.55     31.71 o 
 -12   4  18      636.71      578.65     25.68 o 
 -11   4  18      447.08      467.24     24.26 o 
 -10   4  18      493.06      524.13     24.29 o 
  -9   4  18      756.00      850.43     24.62 o 
  -8   4  18      882.56      916.04     25.02 o 
  -7   4  18      152.69      223.36     14.72 o 
  -6   4  18      177.32      210.00     14.07 o 
  -5   4  18      986.50     1006.89     32.67 o 
  -4   4  18      267.79      280.06     14.54 o 
  -3   4  18      457.84      436.99     21.38 o 
  -2   4  18      131.75      162.51     12.04 o 
  -1   4  18      581.92      562.28     18.68 o 
   0   4  18      363.54      356.88     18.88 o 
   1   4  18     2456.14     2353.51     47.64 o 
   2   4  18        1.57       24.96     11.53 o 
   3   4  18      732.46      714.60     25.25 o 
   4   4  18      105.05      104.13     13.75 o 
   5   4  18      874.03      866.01     30.07 o 
   6   4  18       47.81       59.34     15.43 o 
   7   4  18      204.19      209.29     16.91 o 
   8   4  18       17.11       31.07     12.49 o 
   9   4  18        5.57        1.53     12.13 o 
 -13   5  18        8.26       18.31     21.64 o 
 -12   5  18       23.93       13.27     13.11 o 
 -11   5  18      263.80      281.16     17.54 o 
 -10   5  18        0.92        5.33     10.59 o 
  -9   5  18      770.81      773.34     24.34 o 
  -8   5  18        3.46       26.02     10.59 o 
  -7   5  18     1576.27     1595.69     55.73 o 
  -6   5  18      286.33      336.24     17.45 o 
  -5   5  18      458.23      440.57     18.38 o 
  -4   5  18       71.59       59.99     10.38 o 
  -3   5  18      451.65      393.41     17.19 o 
  -2   5  18      507.94      505.72     34.47 o 
  -1   5  18        3.49        8.13     11.18 o 
   0   5  18       90.05       89.29     12.79 o 
   1   5  18      463.06      508.17     22.06 o 
   2   5  18       62.69       57.46     12.79 o 
   3   5  18      181.59      185.99     15.68 o 
   4   5  18        0.21        4.70     11.18 o 
   5   5  18       23.04       44.45     12.42 o 
   6   5  18       58.62       58.01     12.79 o 
   7   5  18       13.45        3.65     11.45 o 
   8   5  18       28.70       41.04     13.38 o 
   9   5  18       27.60       19.97     23.30 o 
 -12   6  18      426.92      426.09     26.28 o 
 -11   6  18       24.87       45.81     12.26 o 
 -10   6  18      277.81      248.28     17.23 o 
  -9   6  18      132.99      175.86     15.11 o 
  -8   6  18       24.01       28.69     12.97 o 
  -7   6  18        2.60        6.37      9.71 o 
  -6   6  18       16.24       24.63     10.81 o 
  -5   6  18      111.35      136.87     13.44 o 
  -4   6  18      400.56      441.74     20.46 o 
  -3   6  18       13.63        6.67      7.91 o 
  -2   6  18      156.77      175.86     16.00 o 
  -1   6  18        9.93       -3.88      9.61 o 
   0   6  18       42.96       41.30     11.83 o 
   1   6  18      131.34       80.83     13.11 o 
   2   6  18       99.91       86.47     13.11 o 
   3   6  18       19.84       19.14     11.83 o 
   4   6  18      302.28      282.81     19.17 o 
   5   6  18        8.52        7.77     12.49 o 
   6   6  18       83.19       84.09     15.31 o 
   7   6  18       45.71       41.25     14.01 o 
   8   6  18      113.07       94.87     26.63 o 
 -10   7  18       17.38       13.74     12.04 o 
  -9   7  18        3.74       -3.59     10.38 o 
  -8   7  18        2.80       -9.54      9.54 o 
  -7   7  18       16.21        2.91     10.82 o 
  -6   7  18        9.24       17.64     10.77 o 
  -5   7  18       51.75       41.03     11.01 o 
  -4   7  18       25.74       17.27     12.15 o 
  -3   7  18        1.86        6.18     11.83 o 
  -2   7  18        9.01        5.55     11.53 o 
  -1   7  18        1.07        0.74     11.83 o 
   0   7  18       18.12       26.90     12.15 o 
   1   7  18        0.75       -6.17     11.18 o 
   2   7  18        0.34       -4.81     12.15 o 
   3   7  18        2.22      -11.53     11.53 o 
   4   7  18      162.72      154.39     18.53 o 
   5   7  18       10.29        4.49     13.11 o 
   6   7  18      281.38      337.86     38.28 o 
  -8   8  18        9.00        8.59     14.07 o 
  -7   8  18      304.98      338.75     19.67 o 
  -6   8  18       40.20       36.85     12.44 o 
  -5   8  18      486.71      503.41     25.25 o 
  -4   8  18      266.74      225.71     19.75 o 
  -3   8  18      642.09      633.91     27.21 o 
  -2   8  18      166.31      116.15     16.64 o 
  -1   8  18      440.95      470.08     23.98 o 
   0   8  18       34.54        2.04     13.11 o 
   1   8  18      404.27      396.30     22.73 o 
   2   8  18        0.38        4.31     13.38 o 
 -15   0  19      341.41      324.54     38.28 o 
 -13   0  19      687.72      622.45     48.27 o 
 -11   0  19      199.80      194.72     28.29 o 
  -9   0  19      922.62      923.69     51.59 o 
  -7   0  19       40.48       29.96     19.97 o 
  -5   0  19      557.44      589.17     43.27 o 
  -3   0  19      991.77     1126.74     54.92 o 
  -1   0  19     6384.28     6950.17    209.70 o 
   1   0  19     8008.64     8492.82    161.59 o 
   3   0  19     5646.22     5544.70    278.32 o 
   5   0  19     3470.66     3477.43     73.55 o 
   7   0  19      951.76      886.53     31.77 o 
   9   0  19      104.29       89.62     16.35 o 
 -15   1  19        6.76        1.66     19.97 o 
 -14   1  19      183.15      213.64     22.36 o 
 -13   1  19       72.19       54.45     16.35 o 
 -12   1  19     1336.47     1344.28     47.03 o 
 -11   1  19      290.39      297.38     24.71 o 
 -10   1  19     1098.03     1117.06     41.77 o 
  -9   1  19      912.31      841.75     35.31 o 
  -8   1  19     1215.14     1266.00     43.54 o 
  -7   1  19      597.64      564.27     29.99 o 
  -6   1  19     4801.19     4832.17    128.15 o 
  -5   1  19      900.10      857.00     34.70 o 
  -4   1  19     3356.25     3423.98     63.62 o 
  -3   1  19     1146.07     1235.97     32.04 o 
  -2   1  19     2655.38     2702.20     53.31 o 
  -1   1  19        7.54       33.80     11.11 o 
   0   1  19     1067.27     1058.47     24.59 o 
   1   1  19      174.26      172.48     11.96 o 
   2   1  19      225.50      211.08     19.15 o 
   3   1  19      265.62      270.60     18.74 o 
   4   1  19      116.98      162.74     11.61 o 
   5   1  19      244.63      199.14     12.00 o 
   6   1  19      683.41      695.30     19.92 o 
   7   1  19      317.55      300.28     15.14 o 
   8   1  19      396.39      441.68     17.26 o 
   9   1  19      186.31      159.08     12.68 o 
  10   1  19      244.89      243.03     14.94 o 
 -14   2  19       15.72       20.80     15.30 o 
 -13   2  19        2.70        5.55     13.98 o 
 -12   2  19        6.47       -3.33     12.95 o 
 -11   2  19       13.62        8.32     14.12 o 
 -10   2  19      387.33      372.04     27.07 o 
  -9   2  19      545.42      547.74     30.60 o 
  -8   2  19       23.90       22.02     10.86 o 
  -7   2  19      480.56      579.46     25.82 o 
  -6   2  19     1392.19     1306.50     34.25 o 
  -5   2  19       61.02       73.05     17.22 o 
  -4   2  19     1468.76     1406.14     35.20 o 
  -3   2  19       82.15      108.85     11.03 o 
  -2   2  19      975.44      959.65     23.68 o 
  -1   2  19        1.49       25.93      9.13 o 
   0   2  19     3242.32     3188.69     51.51 o 
   1   2  19        3.00        2.47      8.03 o 
   2   2  19      844.51      743.02     46.46 o 
   3   2  19      296.92      267.35     16.00 o 
   4   2  19      559.80      526.16     21.14 o 
   5   2  19       68.31       82.49     12.49 o 
   6   2  19        2.11       -0.49     10.14 o 
   7   2  19       21.25       28.15     13.50 o 
   8   2  19        6.12        9.30      9.43 o 
   9   2  19      227.53      245.48     14.54 o 
  10   2  19       35.13       25.19     10.96 o 
 -14   3  19       78.39       86.54     24.96 o 
 -13   3  19     1513.51     1475.81     51.74 o 
 -12   3  19       71.79       64.42     17.03 o 
 -11   3  19     1407.69     1219.72     46.38 o 
 -10   3  19       20.69       23.56     12.71 o 
  -9   3  19      520.44      445.05     24.09 o 
  -8   3  19      418.75      368.20     24.81 o 
  -7   3  19       13.59        4.09     10.86 o 
  -6   3  19      690.15      625.70     23.90 o 
  -5   3  19        2.21       -1.07      8.71 o 
  -4   3  19     1085.60     1096.59     26.30 o 
  -3   3  19       53.37       54.45      9.34 o 
  -2   3  19      520.67      546.89     18.60 o 
  -1   3  19      274.78      315.29     15.87 o 
   0   3  19      123.40      130.01     11.21 o 
   1   3  19        0.89       20.19     11.43 o 
   2   3  19       61.25       51.59     11.53 o 
   3   3  19        7.62       43.23     11.83 o 
   4   3  19      533.73      566.37     31.50 o 
   5   3  19       90.37       82.21     12.71 o 
   6   3  19      468.26      481.47     22.36 o 
   7   3  19        3.47       -1.85     12.12 o 
   8   3  19      152.29      153.41     18.83 o 
   9   3  19       19.13       30.09     14.68 o 
 -13   4  19       67.91       88.81     19.39 o 
 -12   4  19      507.78      550.52     25.84 o 
 -11   4  19       91.46       69.84     17.25 o 
 -10   4  19      734.72      806.87     28.76 o 
  -9   4  19        3.29        5.40     12.15 o 
  -8   4  19     1771.97     1853.31     44.58 o 
  -7   4  19        4.67        2.15     10.09 o 
  -6   4  19      329.71      357.51     17.23 o 
  -5   4  19      420.08      468.77     18.65 o 
  -4   4  19      134.42      119.03     11.61 o 
  -3   4  19      237.19      255.83     14.47 o 
  -2   4  19       51.99       26.31      9.34 o 
  -1   4  19     1611.13     1603.23     61.26 o 
   0   4  19      345.32      412.58     19.80 o 
   1   4  19      754.07      851.52     27.50 o 
   2   4  19       31.46       14.98     11.53 o 
   3   4  19      971.83      980.80     29.46 o 
   4   4  19      232.82      299.18     18.56 o 
   5   4  19      781.16      780.56     26.54 o 
   6   4  19        0.13        7.33     12.00 o 
   7   4  19      137.48      126.73     14.98 o 
   8   4  19       70.62       48.99     13.38 o 
   9   4  19       83.53       96.53     24.96 o 
 -12   5  19      992.45     1073.45     34.82 o 
 -11   5  19        2.79       15.76     13.27 o 
 -10   5  19      726.52      811.31     30.55 o 
  -9   5  19        1.07        6.94     17.06 o 
  -8   5  19     1018.16      986.72     27.13 o 
  -7   5  19      136.69      144.62     14.11 o 
  -6   5  19      286.12      326.84     17.59 o 
  -5   5  19       25.06        8.75      9.34 o 
  -4   5  19      406.96      418.64     18.41 o 
  -3   5  19       82.11      112.19     12.04 o 
  -2   5  19      408.58      371.30     20.04 o 
  -1   5  19       76.97       97.08     13.11 o 
   0   5  19       19.75       -1.11     10.57 o 
   1   5  19      106.75       87.32     13.04 o 
   2   5  19       14.16        3.88     11.53 o 
   3   5  19      167.57      155.23     15.68 o 
   4   5  19      176.55      145.42     15.68 o 
   5   5  19       13.70       17.74     11.83 o 
   6   5  19        0.49       -9.98     11.45 o 
   7   5  19       32.77       39.07     13.11 o 
   8   5  19       10.18        2.73     14.98 o 
 -11   6  19        8.36        5.74     12.01 o 
 -10   6  19      363.29      310.41     19.06 o 
  -9   6  19       37.49       34.17     11.80 o 
  -8   6  19      568.73      534.04     22.16 o 
  -7   6  19      213.47      229.87     20.66 o 
  -6   6  19      302.45      282.37     17.23 o 
  -5   6  19      346.54      325.05     17.39 o 
  -4   6  19      126.05      116.88     12.88 o 
  -3   6  19      110.16      118.92     16.26 o 
  -2   6  19       30.20       27.87     11.45 o 
  -1   6  19      168.96      207.08     16.64 o 
   0   6  19       42.03       28.85     12.49 o 
   1   6  19      190.37      214.46     17.60 o 
   2   6  19      255.20      176.77     16.34 o 
   3   6  19       54.57       69.80     14.71 o 
   4   6  19        6.60      -12.42     12.42 o 
   5   6  19      131.81      158.38     23.21 o 
   6   6  19       86.34       56.57     14.71 o 
  -9   7  19       15.22       13.14     11.61 o 
  -8   7  19      143.27      198.82     18.72 o 
  -7   7  19       10.20       12.33     11.21 o 
  -6   7  19      371.88      427.61     21.65 o 
  -5   7  19      215.86      197.45     16.10 o 
  -4   7  19      415.12      437.78     28.62 o 
  -3   7  19      488.18      516.95     24.65 o 
  -2   7  19      255.99      246.83     19.17 o 
  -1   7  19      386.58      348.64     21.73 o 
   0   7  19       72.20       57.95     14.98 o 
   1   7  19       44.27       35.71     13.75 o 
   2   7  19       14.21        8.05     13.04 o 
   3   7  19        0.44      -10.48     12.15 o 
   4   7  19       67.16       46.41     19.66 o 
  -6   8  19      169.31      135.23     22.36 o 
  -5   8  19       30.49       37.84     31.62 o 
  -4   8  19       27.59       15.53     14.41 o 
  -3   8  19        0.90       -1.11     13.60 o 
  -2   8  19       30.57       15.09     13.75 o 
  -1   8  19       16.44        0.42     14.02 o 
   0   8  19       10.82        0.00     21.64 o 
   1   8  19      105.13       98.19     26.63 o 
 -14   0  20      217.56      156.45     28.29 o 
 -12   0  20      390.53      294.58     34.95 o 
 -10   0  20        0.93       -9.99     16.64 o 
  -8   0  20      110.23       99.86     24.96 o 
  -6   0  20      267.43      296.25     33.29 o 
  -4   0  20      156.12      149.79     26.63 o 
  -2   0  20        0.39       21.64     18.31 o 
   0   0  20       26.14       66.57     21.64 o 
   2   0  20      859.17      839.40     49.93 o 
   4   0  20      758.78      694.38     33.29 o 
   6   0  20      734.18      622.49     27.07 o 
   8   0  20      366.67      333.69     23.45 o 
 -14   1  20        0.67       14.18     14.68 o 
 -13   1  20      198.17      202.38     22.36 o 
 -12   1  20       84.07       89.87     17.54 o 
 -11   1  20      590.42      617.29     32.35 o 
 -10   1  20      204.05      178.86     20.57 o 
  -9   1  20     2667.03     2485.52     68.26 o 
  -8   1  20       28.57       28.09     13.98 o 
  -7   1  20      638.06      549.18     29.42 o 
  -6   1  20      113.21      137.36     18.21 o 
  -5   1  20      972.87      881.24     44.94 o 
  -4   1  20      437.54      497.69     28.17 o 
  -3   1  20      624.65      544.47     28.24 o 
  -2   1  20     1681.92     1808.30     40.40 o 
  -1   1  20      345.63      306.72     28.91 o 
   0   1  20     3325.48     3428.43     63.81 o 
   1   1  20      192.05      165.88     12.27 o 
   2   1  20     2143.04     2199.61     44.56 o 
   3   1  20      166.67      151.03     13.75 o 
   4   1  20      952.92     1004.99     28.37 o 
   5   1  20       64.22       93.32     15.30 o 
   6   1  20      209.97      199.76     15.31 o 
   7   1  20        3.60        5.63      9.14 o 
   8   1  20       21.01       18.07     10.08 o 
   9   1  20       21.01       21.19      9.88 o 
 -14   2  20      284.49      281.27     34.95 o 
 -13   2  20      275.58      301.09     26.46 o 
 -12   2  20      344.47      308.75     25.89 o 
 -11   2  20      952.94      963.37     39.96 o 
 -10   2  20      101.27       91.08     17.65 o 
  -9   2  20      810.17      956.99     39.96 o 
  -8   2  20        0.18       25.80     14.12 o 
  -7   2  20     2910.94     3039.87     78.85 o 
  -6   2  20      475.59      587.72     23.73 o 
  -5   2  20     1584.14     1699.92     41.03 o 
  -4   2  20      228.13      292.73     39.27 o 
  -3   2  20     1156.65     1103.38     31.06 o 
  -2   2  20      942.67      935.54     28.04 o 
  -1   2  20      814.66      763.32     21.76 o 
   0   2  20      194.19      180.41     12.63 o 
   1   2  20        6.73       10.57      8.09 o 
   2   2  20       30.10       18.86     10.57 o 
   3   2  20      155.95      204.21     15.57 o 
   4   2  20       30.97       28.64     11.18 o 
   5   2  20     1074.30     1057.98     30.10 o 
   6   2  20       12.82       24.96     14.12 o 
   7   2  20      759.40      840.56     34.13 o 
   8   2  20      122.89      129.19     18.21 o 
   9   2  20      764.33      799.31     56.59 o 
 -13   3  20        0.56       18.43     21.64 o 
 -12   3  20       12.61       21.20     15.85 o 
 -11   3  20       18.66       17.20     32.45 o 
 -10   3  20      193.14      198.18     27.46 o 
  -9   3  20       43.30       52.36     12.42 o 
  -8   3  20     1438.32     1362.99     36.84 o 
  -7   3  20       37.65       47.71     12.49 o 
  -6   3  20      701.71      755.85     50.66 o 
  -5   3  20       17.56       -5.55     10.57 o 
  -4   3  20     1682.31     1816.85     35.77 o 
  -3   3  20      337.73      353.46     16.58 o 
  -2   3  20     1589.46     1676.34     33.74 o 
  -1   3  20      300.00      340.08     16.49 o 
   0   3  20     1304.89     1355.33     29.69 o 
   1   3  20      126.81      125.62     13.75 o 
   2   3  20     1115.94     1111.05     31.21 o 
   3   3  20       52.52       87.55     13.38 o 
   4   3  20      580.16      607.63     23.65 o 
   5   3  20      328.17      334.70     20.13 o 
   6   3  20      572.56      485.56     22.33 o 
   7   3  20       25.70       19.33     12.42 o 
   8   3  20      223.56      208.66     28.29 o 
 -12   4  20       83.74      112.73     21.18 o 
 -11   4  20      669.68      715.73     28.95 o 
 -10   4  20      139.37      142.10     16.28 o 
  -9   4  20      622.97      654.72     27.33 o 
  -8   4  20        3.26        3.41     12.42 o 
  -7   4  20       11.80       20.84     12.42 o 
  -6   4  20       38.46       21.67     10.38 o 
  -5   4  20        1.44        9.99      9.54 o 
  -4   4  20      299.49      280.35     15.87 o 
  -3   4  20       15.96       26.19     12.25 o 
  -2   4  20      400.40      385.98     17.59 o 
  -1   4  20      158.33      173.88     15.68 o 
   0   4  20      217.79      204.89     17.30 o 
   1   4  20      343.31      284.81     18.21 o 
   2   4  20      133.62      124.95     14.71 o 
   3   4  20        7.60        4.44     10.57 o 
   4   4  20       59.90       49.06     13.11 o 
   5   4  20        0.30       -7.83     11.45 o 
   6   4  20       11.56       -1.28     11.74 o 
   7   4  20       49.42        9.23     11.74 o 
   8   4  20        6.07       -7.99     14.68 o 
 -11   5  20     1028.47      955.76     34.03 o 
 -10   5  20       92.88       98.29     16.11 o 
  -9   5  20     1529.80     1455.15     40.79 o 
  -8   5  20       54.32       59.91     12.88 o 
  -7   5  20     1954.16     1774.47     38.24 o 
  -6   5  20       25.64       26.07     11.21 o 
  -5   5  20     1354.74     1213.25     29.76 o 
  -4   5  20       31.79       13.41     10.18 o 
  -3   5  20       56.76       31.76      9.93 o 
  -2   5  20       80.62       49.35     12.69 o 
  -1   5  20        6.32       -2.81     10.86 o 
   0   5  20        1.65        7.70     10.77 o 
   1   5  20       47.91       62.33     12.79 o 
   2   5  20       11.80       -3.66     11.45 o 
   3   5  20      476.87      453.25     22.10 o 
   4   5  20       27.61       15.06     14.10 o 
   5   5  20       96.74       88.28     15.03 o 
   6   5  20        3.92        5.14     12.42 o 
   7   5  20        3.51       -6.66     15.30 o 
 -10   6  20       16.94        2.31     11.80 o 
  -9   6  20       37.98       35.51     12.49 o 
  -8   6  20       43.68       69.05     13.51 o 
  -7   6  20       16.04        6.26     11.01 o 
  -6   6  20      105.61      132.45     14.34 o 
  -5   6  20      100.07       96.61     13.28 o 
  -4   6  20      609.95      630.76     25.84 o 
  -3   6  20       15.88       29.40     13.60 o 
  -2   6  20      323.52      354.32     21.10 o 
  -1   6  20      173.66      203.20     17.60 o 
   0   6  20      438.77      465.73     23.37 o 
   1   6  20      173.07      201.88     17.92 o 
   2   6  20      227.17      160.65     17.50 o 
   3   6  20       10.20       -0.55     12.49 o 
   4   6  20       25.65        1.57     12.96 o 
   5   6  20       37.93       33.57     17.03 o 
  -8   7  20      245.33      272.91     18.45 o 
  -7   7  20       75.28       63.17     13.47 o 
  -6   7  20      140.31      216.42     18.98 o 
  -5   7  20        7.58       14.79     13.75 o 
  -4   7  20      345.81      440.29     25.28 o 
  -3   7  20        2.99        1.21     13.11 o 
  -2   7  20      121.81      160.28     17.60 o 
  -1   7  20       36.36        4.70     14.84 o 
   0   7  20       39.76       54.04     14.71 o 
   1   7  20       56.92       34.81     14.01 o 
   2   7  20        1.59       -4.99     12.49 o 
   3   7  20       20.59       43.27     23.30 o 
 -13   0  21       27.08       38.28     21.64 o 
 -11   0  21      334.35      387.78     38.28 o 
  -9   0  21      976.56     1070.15     59.92 o 
  -7   0  21      240.39      322.88     34.95 o 
  -5   0  21     2351.50     2504.79     96.53 o 
  -3   0  21     2335.53     2511.45     94.87 o 
  -1   0  21     2104.20     2206.88     86.54 o 
   1   0  21     3374.22     3461.77    118.17 o 
   3   0  21     1596.06     1607.73     69.90 o 
   5   0  21      787.42      790.55     43.27 o 
   7   0  21       71.50       56.92     16.64 o 
 -13   1  21       35.60       53.72     19.97 o 
 -12   1  21      142.94      163.93     21.18 o 
 -11   1  21       49.14       87.54     19.97 o 
 -10   1  21      608.70      589.17     32.35 o 
  -9   1  21      419.75      501.03     29.99 o 
  -8   1  21      312.71      366.17     26.46 o 
  -7   1  21       42.96       44.87     14.68 o 
  -6   1  21      110.53      112.13     19.97 o 
  -5   1  21       23.30       31.62     14.98 o 
  -4   1  21       89.64       82.39     20.80 o 
  -3   1  21        7.50       -1.19     12.31 o 
  -2   1  21       93.91       93.11     15.85 o 
  -1   1  21       50.47       70.88     16.48 o 
   0   1  21      214.72      227.39     15.88 o 
   1   1  21       38.49       40.68     11.45 o 
   2   1  21      348.93      427.68     25.12 o 
   3   1  21      142.67      162.31     14.98 o 
   4   1  21      705.59      839.04     26.81 o 
   5   1  21      368.28      381.71     24.10 o 
   6   1  21      660.90      682.73     34.95 o 
   7   1  21      182.33      163.17     18.83 o 
   8   1  21      406.50      396.13     25.81 o 
 -13   2  21       80.63       94.87     26.63 o 
 -12   2  21      671.46      608.29     33.52 o 
 -11   2  21      275.01      302.62     25.89 o 
 -10   2  21      277.20      298.12     25.80 o 
  -9   2  21      801.98      748.32     37.45 o 
  -8   2  21      386.58      363.10     25.89 o 
  -7   2  21      756.61      704.76     33.52 o 
  -6   2  21      401.95      422.55     27.64 o 
  -5   2  21      673.62      727.54     39.11 o 
  -4   2  21      222.96      182.92     15.61 o 
  -3   2  21      317.37      300.94     18.21 o 
  -2   2  21      222.93      203.83     15.88 o 
  -1   2  21        9.79       12.40     10.22 o 
   0   2  21       93.41       88.47     12.71 o 
   1   2  21        4.47        4.08     10.22 o 
   2   2  21       26.30        5.54     10.48 o 
   3   2  21       15.06       12.70     10.86 o 
   4   2  21       18.24       25.99     11.18 o 
   5   2  21        4.59       16.95     11.83 o 
   6   2  21       62.44       51.29     15.85 o 
   7   2  21        0.02       22.47     15.30 o 
   8   2  21        4.76       26.63     16.48 o 
 -12   3  21      149.11      139.02     21.75 o 
 -11   3  21        7.42        4.99     16.64 o 
 -10   3  21        0.33       13.56     15.85 o 
  -9   3  21       17.77       29.13     15.30 o 
  -8   3  21       21.23       44.99     22.47 o 
  -7   3  21      578.53      634.92     26.36 o 
  -6   3  21      164.38      138.55     15.68 o 
  -5   3  21     1308.77     1361.36     36.72 o 
  -4   3  21      158.17      156.69     15.68 o 
  -3   3  21     1320.36     1314.25     35.57 o 
  -2   3  21      297.47      289.91     16.01 o 
  -1   3  21     1180.55     1126.27     27.89 o 
   0   3  21        1.83        1.47     12.99 o 
   1   3  21      320.54      265.64     19.07 o 
   2   3  21      116.96      134.01     14.71 o 
   3   3  21       72.29       46.60     12.49 o 
   4   3  21       33.93       46.64     12.79 o 
   5   3  21        4.43       -6.89     11.45 o 
   6   3  21      171.99      173.31     17.30 o 
   7   3  21       37.55       63.13     17.54 o 
 -11   4  21       96.57      131.14     22.27 o 
 -10   4  21     1131.59     1078.48     34.90 o 
  -9   4  21      113.68      187.16     18.09 o 
  -8   4  21     1434.01     1279.63     38.11 o 
  -7   4  21      471.87      570.57     25.62 o 
  -6   4  21      424.10      368.54     22.93 o 
  -5   4  21      507.81      543.62     25.22 o 
  -4   4  21      263.58      195.25     14.54 o 
  -3   4  21     1202.29     1209.52     29.21 o 
  -2   4  21        2.01       -0.11     10.30 o 
  -1   4  21      455.07      548.52     27.23 o 
   0   4  21      797.24      804.34     26.54 o 
   1   4  21      176.89      172.82     16.34 o 
   2   4  21      367.91      415.72     21.73 o 
   3   4  21       74.61       56.13     13.11 o 
   4   4  21      148.94      140.00     16.00 o 
   5   4  21        8.97      -11.18     11.18 o 
   6   4  21      179.06      164.70     17.24 o 
   7   4  21        0.47      -11.52     17.48 o 
 -10   5  21      239.05      349.25     22.90 o 
  -9   5  21        6.34       26.97     17.57 o 
  -8   5  21      101.80      126.85     16.64 o 
  -7   5  21       75.32      109.79     16.53 o 
  -6   5  21       13.57        6.46     11.35 o 
  -5   5  21      290.77      269.51     17.16 o 
  -4   5  21      213.74      229.98     16.15 o 
  -3   5  21       28.22        7.21     11.53 o 
  -2   5  21      345.51      412.70     30.22 o 
  -1   5  21        2.69        5.01     11.45 o 
   0   5  21      332.83      405.06     24.56 o 
   1   5  21        3.72        2.62     12.42 o 
   2   5  21      577.00      688.63     27.83 o 
   3   5  21       16.61       17.09     12.79 o 
   4   5  21      317.48      329.50     21.14 o 
   5   5  21       12.87       17.89     13.11 o 
  -9   6  21      571.13      599.15     49.93 o 
  -8   6  21      210.09      226.08     17.67 o 
  -7   6  21      516.52      533.72     22.57 o 
  -6   6  21      258.74      243.31     17.45 o 
  -5   6  21      865.92      954.65     39.40 o 
  -4   6  21        8.70       32.94     14.07 o 
  -3   6  21      254.09      282.11     20.18 o 
  -2   6  21        5.52       11.10     12.49 o 
  -1   6  21      203.10      224.18     19.52 o 
   0   6  21       59.95       48.19     15.03 o 
   1   6  21      246.71      245.28     20.13 o 
   2   6  21      212.58      173.74     18.26 o 
   3   6  21       38.59       28.19     14.93 o 
   4   6  21      140.03      148.12     29.96 o 
  -5   7  21      516.70      544.33     31.77 o 
  -4   7  21       15.96       26.88     14.71 o 
  -3   7  21      651.98      592.53     27.15 o 
  -2   7  21       22.42       16.59     18.21 o 
  -1   7  21      330.52      288.24     25.28 o 
   0   7  21        4.93        9.99     21.64 o 
 -12   0  22      397.21      436.05     43.27 o 
 -10   0  22      180.40      183.07     29.96 o 
  -8   0  22     1143.83     1264.88     64.91 o 
  -6   0  22      567.52      529.25     41.61 o 
  -4   0  22      236.55      231.34     29.96 o 
  -2   0  22      833.44      812.18     49.93 o 
   0   0  22      241.50      198.05     28.29 o 
   2   0  22      142.25      106.52     24.96 o 
 -12   1  22       24.40       26.63     15.30 o 
 -11   1  22      338.26      289.55     39.94 o 
 -10   1  22       41.07       55.75     16.48 o 
  -9   1  22      416.12      357.91     27.07 o 
  -8   1  22       84.70       71.60     16.48 o 
  -7   1  22      226.55      169.32     19.90 o 
  -6   1  22       71.14      100.23     24.13 o 
  -5   1  22       12.66        9.15     12.95 o 
  -4   1  22      111.96      110.25     17.65 o 
  -3   1  22        0.86       10.20     14.15 o 
  -2   1  22      187.27      230.36     21.75 o 
  -1   1  22        1.50        9.03     12.31 o 
   0   1  22      337.21      379.44     25.89 o 
   1   1  22       13.50       35.78     15.30 o 
   2   1  22      509.53      484.93     25.81 o 
   3   1  22       28.88       27.46     14.12 o 
   4   1  22      199.34      144.80     26.63 o 
   5   1  22        4.18       11.65     21.64 o 
   6   1  22       13.55       29.13     15.30 o 
   7   1  22       34.05       22.47     15.30 o 
 -12   2  22       19.91       14.98     23.30 o 
 -11   2  22       48.86       44.94     16.48 o 
 -10   2  22        0.46       16.46     15.85 o 
  -9   2  22       97.89      148.12     20.57 o 
  -8   2  22      294.94      271.04     30.79 o 
  -7   2  22        0.63       17.31     14.68 o 
  -6   2  22      105.94      100.75     17.65 o 
  -5   2  22        3.28       27.89     14.68 o 
  -4   2  22      647.26      593.55     31.77 o 
  -3   2  22       30.99       89.16     17.03 o 
  -2   2  22      625.82      566.71     23.45 o 
  -1   2  22       98.01      154.90     17.68 o 
   0   2  22      433.08      384.90     36.19 o 
   1   2  22      624.16      729.24     47.43 o 
   2   2  22        1.65        8.10     13.50 o 
   3   2  22      268.46      345.80     19.84 o 
   4   2  22       27.29       22.75     11.53 o 
   5   2  22     1177.00     1236.72     40.59 o 
   6   2  22       30.07       72.33     17.54 o 
   7   2  22      428.00      474.00     33.29 o 
 -11   3  22       39.65       75.64     18.21 o 
 -10   3  22      574.85      712.55     36.61 o 
  -9   3  22       87.38      104.08     20.01 o 
  -8   3  22      835.11     1023.74     43.50 o 
  -7   3  22      355.91      360.97     27.64 o 
  -6   3  22     1277.13     1470.51     51.78 o 
  -5   3  22       17.81       25.55     13.11 o 
  -4   3  22      649.17      717.50     39.97 o 
  -3   3  22      115.78      103.25     14.41 o 
  -2   3  22      700.80      786.01     30.10 o 
  -1   3  22      161.52      191.19     17.24 o 
   0   3  22      143.77      136.54     14.98 o 
   1   3  22      121.66      133.36     15.03 o 
   2   3  22       19.69        3.55     11.11 o 
   3   3  22        6.18       -6.03     10.77 o 
   4   3  22        0.96      -11.45     11.45 o 
   5   3  22        3.43       -4.74     12.08 o 
   6   3  22      195.14      197.67     17.92 o 
 -10   4  22      272.86      307.13     39.11 o 
  -9   4  22       36.22       69.60     19.39 o 
  -8   4  22      341.72      412.55     23.98 o 
  -7   4  22      272.45      206.62     19.06 o 
  -6   4  22      259.66      223.62     19.47 o 
  -5   4  22      471.05      425.39     23.37 o 
  -4   4  22      205.32      205.33     29.17 o 
  -3   4  22      479.41      483.99     22.64 o 
  -2   4  22      181.28      162.92     16.28 o 
  -1   4  22     1367.81     1397.56     36.41 o 
   0   4  22      350.41      328.40     20.48 o 
   1   4  22      215.00      284.21     19.52 o 
   2   4  22      178.09      165.08     16.34 o 
   3   4  22       68.53       48.27     14.41 o 
   4   4  22       27.56       13.48     13.11 o 
   5   4  22       40.37       27.23     13.93 o 
  -9   5  22      664.00      621.22     29.00 o 
  -8   5  22      291.47      225.73     20.40 o 
  -7   5  22      404.88      336.96     22.33 o 
  -6   5  22      112.49       79.86     15.94 o 
  -5   5  22       50.36       15.35     13.11 o 
  -4   5  22      139.91      172.09     14.98 o 
  -3   5  22        4.29       -7.02     12.79 o 
  -2   5  22       22.62       23.01     13.11 o 
  -1   5  22      293.85      332.57     21.40 o 
   0   5  22       24.63       22.19     13.45 o 
   1   5  22      287.81      294.40     21.14 o 
   2   5  22       22.87        3.88     13.45 o 
   3   5  22      137.76      154.06     17.60 o 
   4   5  22       20.59       18.38     14.07 o 
  -7   6  22       14.88       19.86     17.03 o 
  -6   6  22      463.47      491.67     34.83 o 
  -5   6  22       25.39       47.27     15.68 o 
  -4   6  22      661.59      672.30     28.50 o 
  -3   6  22      183.12      236.93     19.84 o 
  -2   6  22      605.75      526.50     25.58 o 
  -1   6  22       99.10      124.90     16.96 o 
   0   6  22      119.19       96.91     16.28 o 
   1   6  22      184.81      201.40     23.54 o 
 -11   0  23        0.60       41.61     24.96 o 
  -9   0  23       40.64       48.27     23.30 o 
  -7   0  23       87.49       76.56     24.96 o 
  -5   0  23        4.76       36.61     23.30 o 
  -3   0  23      193.96      179.75     29.96 o 
  -1   0  23      442.09      419.41     38.28 o 
   1   0  23      102.22       98.19     24.96 o 
 -11   1  23      668.93      620.79     48.27 o 
 -10   1  23       13.69       34.03     24.96 o 
  -9   1  23      769.58      676.10     34.70 o 
  -8   1  23      135.39      149.59     24.96 o 
  -7   1  23      312.87      281.13     25.28 o 
  -6   1  23       87.81      116.78     33.29 o 
  -5   1  23       27.72       21.24     14.68 o 
  -4   1  23      291.91      352.24     26.46 o 
  -3   1  23        4.06        9.99     14.12 o 
  -2   1  23      329.65      406.97     27.07 o 
  -1   1  23        0.67        7.32     14.68 o 
   0   1  23      218.86      324.38     26.46 o 
   1   1  23       34.94       53.26     23.30 o 
   2   1  23      412.30      446.04     41.61 o 
   3   1  23        0.03        0.00     19.97 o 
   5   1  23        3.54        1.66     18.31 o 
   6   1  23      201.63      201.38     29.96 o 
 -10   2  23      104.89       47.43     17.65 o 
  -9   2  23      744.58      798.98     38.78 o 
  -8   2  23      142.24      203.71     23.54 o 
  -7   2  23      202.18      211.53     22.93 o 
  -6   2  23      194.99      218.72     22.93 o 
  -5   2  23       82.86      105.36     18.83 o 
  -4   2  23      308.93      388.36     27.07 o 
  -3   2  23      109.98      153.65     21.64 o 
  -2   2  23      597.99      677.17     33.52 o 
  -1   2  23        0.25       18.44     17.48 o 
   0   2  23       18.81       31.62     21.64 o 
   1   2  23      150.32      160.93     19.90 o 
   2   2  23      400.12      352.56     26.30 o 
   3   2  23        1.51      -10.05     14.68 o 
   4   2  23        2.51        6.66     14.12 o 
   5   2  23       68.53       57.60     16.35 o 
  -9   3  23      798.98      835.91     40.01 o 
  -8   3  23       98.51      137.31     22.36 o 
  -7   3  23     1243.98     1318.15     57.42 o 
  -6   3  23      207.12      181.38     22.93 o 
  -5   3  23     1341.30     1213.73     47.07 o 
  -4   3  23       49.21       46.83     17.48 o 
  -3   3  23      618.49      536.73     31.18 o 
  -2   3  23      139.32      108.02     14.98 o 
  -1   3  23      316.10      217.56     21.99 o 
   0   3  23      150.12      109.08     18.21 o 
   1   3  23      168.11      130.58     20.01 o 
   2   3  23      107.20       84.97     14.71 o 
   3   3  23        0.04       -6.66     20.40 o 
   4   3  23      132.20      108.92     16.00 o 
   5   3  23       20.85       -2.04     13.38 o 
  -9   4  23       93.96      144.80     33.29 o 
  -8   4  23      477.98      460.69     33.52 o 
  -7   4  23        2.59       23.59     17.03 o 
  -6   4  23      133.27       98.92     15.94 o 
  -5   4  23       90.22      101.47     15.94 o 
  -4   4  23       20.03       56.70     14.07 o 
  -3   4  23        3.38       -2.32     11.68 o 
  -2   4  23       24.85       24.13     16.48 o 
  -1   4  23       60.32       62.41     17.65 o 
   0   4  23      470.08      490.66     24.84 o 
   1   4  23       23.85       20.85     13.11 o 
   2   4  23      869.13      821.44     29.76 o 
   3   4  23        4.87        2.92     13.62 o 
   4   4  23      501.20      452.07     25.25 o 
  -7   5  23       20.46       16.36     17.03 o 
  -6   5  23      454.22      467.96     25.58 o 
  -5   5  23       83.85       66.70     15.68 o 
  -4   5  23      249.85      281.43     29.96 o 
  -3   5  23      212.87      196.61     23.54 o 
  -2   5  23      865.99      977.03     32.28 o 
  -1   5  23      135.35      104.66     16.64 o 
   0   5  23      472.50      582.52     27.73 o 
   1   5  23       17.62       25.16     14.35 o 
   2   5  23      192.36      243.95     20.48 o 
  -8   0  24      272.66      239.66     34.95 o 
  -6   0  24      669.32      572.52     46.60 o 
  -4   0  24       61.62       24.96     21.64 o 
  -2   0  24      171.25      277.94     34.95 o 
   0   0  24      130.64      169.76     28.29 o 
  -9   1  24       80.88      109.10     20.01 o 
  -8   1  24       36.41       54.01     18.21 o 
  -7   1  24      633.40      695.69     35.31 o 
  -6   1  24      295.67      269.49     25.28 o 
  -5   1  24      352.24      397.84     29.13 o 
  -4   1  24        7.59       12.70     15.85 o 
  -3   1  24      392.63      408.50     27.64 o 
  -2   1  24       40.32       46.08     17.03 o 
  -1   1  24      390.78      399.96     27.64 o 
   0   1  24        0.79        2.06     14.68 o 
   1   1  24      160.26      138.14     28.29 o 
   2   1  24        1.61       13.31     23.30 o 
  -9   2  24      538.14      550.89     49.93 o 
  -8   2  24       43.33       69.17     18.72 o 
  -7   2  24      189.85      283.80     45.77 o 
  -6   2  24      568.41      573.81     34.70 o 
  -5   2  24      275.86      371.46     40.78 o 
  -4   2  24       98.56       99.42     18.83 o 
  -3   2  24      119.52      154.49     21.18 o 
  -2   2  24      400.48      374.31     28.24 o 
  -1   2  24       17.90       32.45     27.46 o 
   0   2  24      109.17       68.24     24.96 o 
   1   2  24      181.22      196.39     31.62 o 
   2   2  24       47.98       48.27     23.30 o 
   3   2  24       29.39       56.59     24.96 o 
   4   2  24       22.49        9.99     23.30 o 
  -8   3  24      203.23      256.30     38.28 o 
  -7   3  24      500.33      545.73     33.52 o 
  -6   3  24       48.55       81.45     18.83 o 
  -5   3  24      183.06      203.17     23.54 o 
  -4   3  24        8.96       13.95     15.16 o 
  -3   3  24       21.81       24.96     17.03 o 
  -2   3  24       62.32       56.59     26.63 o 
  -1   3  24       61.25       40.42     16.35 o 
   0   3  24      141.93      129.78     20.57 o 
   1   3  24      137.53      131.50     20.57 o 
   2   3  24      318.02      332.93     45.77 o 
   3   3  24       99.76       91.57     20.01 o 
  -7   4  24      198.77      203.05     34.95 o 
  -6   4  24      118.09      124.82     31.62 o 
  -5   4  24      571.92      588.64     57.42 o 
  -4   4  24       68.29       42.14     14.71 o 
  -3   4  24      638.73      621.71     49.93 o 
  -2   4  24       10.63        4.99     16.35 o 
  -1   4  24      375.68      425.15     29.58 o 
   0   4  24       80.60       97.37     20.01 o 
   1   4  24      432.76      502.11     32.89 o 
  -7   0  25      557.54      532.58     46.60 o 
  -5   0  25      173.50      149.79     29.96 o 
  -3   0  25      465.94      382.79     39.94 o 
  -1   0  25      127.32      204.71     33.29 o 
   1   0  25        8.13       13.31     23.30 o 
  -7   1  25       77.57       72.86     24.96 o 
  -6   1  25       99.50      150.45     25.80 o 
  -5   1  25       46.42       66.54     18.31 o 
  -4   1  25       20.00       48.27     17.65 o 
  -3   1  25       50.43       93.12     19.39 o 
  -2   1  25       24.24       46.17     18.21 o 
  -1   1  25      203.02      234.68     24.10 o 
   0   1  25       20.21       34.95     24.96 o 
   1   1  25      120.31      114.84     29.96 o 
   2   1  25        8.42        4.99     23.30 o 
  -7   2  25      215.46      234.67     34.95 o 
  -6   2  25      765.42      832.68     56.59 o 
  -5   2  25        0.95       26.30     17.54 o 
  -4   2  25      731.56      741.67     37.60 o 
  -3   2  25        7.51       27.72     16.79 o 
  -2   2  25      466.52      448.14     29.35 o 
  -1   2  25       19.86       -9.99     23.30 o 
   0   2  25      166.86      146.46     31.62 o 
   1   2  25      335.48      289.59     38.28 o 
   2   2  25       75.87       33.29     26.63 o 
  -6   3  25       43.03       36.61     23.30 o 
  -5   3  25       81.01       99.86     28.29 o 
  -4   3  25      110.31       74.62     27.46 o 
  -3   3  25       24.57       29.07     17.54 o 
  -2   3  25      121.12       69.90     28.29 o 
  -1   3  25       10.22      -19.97     23.30 o 
   0   3  25      123.38      148.12     31.62 o 
  -4   0  26      154.41      149.79     31.62 o 
  -2   0  26      569.56      632.44     49.93 o 
  -5   1  26      745.81      732.30     54.92 o 
  -4   1  26      157.33      188.81     22.93 o 
  -3   1  26      283.99      249.80     44.10 o 
  -2   1  26       45.69       50.90     21.64 o 
  -1   1  26       49.68       55.08     20.80 o 
                                                 
